# Supplementary material for: New faunal data on lacewings (Insecta, Neuroptera) collected from Saudi Arabia
Source: Zookeys. 2020 May 28;936:111–48. doi: 10.3897/zookeys.936.49962 (PMC7272473; doi:10.3897/zookeys.936.49962)
Supplement: XML Treatment for Pseudomallada spadix [file zookeys.936.49962-treatment4.xml]

<!DOCTYPE tp:taxon-treatment
  PUBLIC "-//TaxonX//DTD Taxonomic Treatment Publishing DTD v0 20100105//EN" "tax-treatment-NSO.dtd">
<tp:taxon-treatment xmlns:tp="http://www.plazi.org/taxpub"><tp:treatment-meta><kwd-group><label>Taxon classification</label><kwd><named-content xmlns:xlink="http://www.w3.org/1999/xlink" content-type="kingdom">Animalia</named-content></kwd><kwd><named-content xmlns:xlink="http://www.w3.org/1999/xlink" content-type="order">Neuroptera</named-content></kwd><kwd><named-content xmlns:xlink="http://www.w3.org/1999/xlink" content-type="family">Chrysopidae</named-content></kwd></kwd-group><mixed-citation publication-type="journal"><person-group><name><surname>Letardi</surname><given-names>Agostino</given-names></name><name><surname>Abdel-Dayem</surname><given-names>Mahmoud S.</given-names></name><name><surname>Al Dhafer</surname><given-names>Hathal M.</given-names></name></person-group><article-title>New faunal data on lacewings (<tp:taxon-name><tp:taxon-name-part taxon-name-part-type="class">Insecta</tp:taxon-name-part></tp:taxon-name>, <tp:taxon-name><tp:taxon-name-part taxon-name-part-type="order">Neuroptera</tp:taxon-name-part></tp:taxon-name>) collected from Saudi Arabia</article-title><source>Zookeys</source><day>28</day><month>5</month><year>2020</year><volume>936</volume><fpage>111</fpage><lpage>148</lpage><pub-id pub-id-type="doi">10.3897/zookeys.936.49962</pub-id></mixed-citation></tp:treatment-meta><tp:nomenclature><tp:taxon-name><object-id xmlns:xlink="http://www.w3.org/1999/xlink" content-type="arpha" xlink:type="simple">3574C734-7455-564B-89D3-B0F89F4C1EE8</object-id>
              <tp:taxon-name-part taxon-name-part-type="genus" reg="Pseudomallada">Pseudomallada</tp:taxon-name-part>
              <tp:taxon-name-part taxon-name-part-type="species" reg="spadix">spadix</tp:taxon-name-part>
            </tp:taxon-name><tp:taxon-authority>(Hölzel, 1988)</tp:taxon-authority></tp:nomenclature><tp:treatment-sec sec-type="material" id="SECID0EJKAE"><title>Material examined.</title><p><bold>Al Bahah Province</bold>: Al Mandaq, Wadi Tourabah (E An Na’Amah), <named-content xmlns:xlink="http://www.w3.org/1999/xlink" content-type="dwc:verbatimCoordinates" xlink:type="simple"><named-content content-type="geo-json" specific-use="{&#34;type&#34;:&#34;Point&#34;,&#34;coordinates&#34;:[41.311667,20.183611]}" id="NCID0EUKAE" xlink:type="simple">20°11'01"N, 41°18'42"E</named-content></named-content>, 1826 m, 6 Apr 2019, <abbrev xmlns:xlink="http://www.w3.org/1999/xlink" xlink:title="light traps" id="ABBRID0EZKAE" xlink:type="simple">LT</abbrev>, D. Baiocchi et al. leg., 5♀ and 2♂. Al Mekhwah, Shada Al-A’Ala Nature Reserve, <named-content xmlns:xlink="http://www.w3.org/1999/xlink" content-type="dwc:verbatimCoordinates" xlink:type="simple"><named-content content-type="geo-json" specific-use="{&#34;type&#34;:&#34;Point&#34;,&#34;coordinates&#34;:[41.304383,19.861367]}" id="NCID0EALAE" xlink:type="simple">19°51.682'N, 41°18.263'E</named-content></named-content>, 1291 m, 29 Mar 2017, <abbrev xmlns:xlink="http://www.w3.org/1999/xlink" xlink:title="light traps" id="ABBRID0EFLAE" xlink:type="simple">LT</abbrev>, M.S. Abdel-Dayem leg., 1♀; <italic>ibidem</italic>, 1♀ (<abbrev xmlns:xlink="http://www.w3.org/1999/xlink" xlink:title="Agostino Letardi collection" id="ABBRID0ELLAE" xlink:type="simple">AL</abbrev>). <bold>Jizan Province</bold>: Al Darb, Wadi Reem, <named-content xmlns:xlink="http://www.w3.org/1999/xlink" content-type="dwc:verbatimCoordinates" xlink:type="simple"><named-content content-type="geo-json" specific-use="{&#34;type&#34;:&#34;Point&#34;,&#34;coordinates&#34;:[42.277733,17.875850]}" id="NCID0EULAE" xlink:type="simple">17°52.551'N, 42°16.664'E</named-content></named-content>, 136 m, 5 Apr 2017, <abbrev xmlns:xlink="http://www.w3.org/1999/xlink" xlink:title="light traps" id="ABBRID0EZLAE" xlink:type="simple">LT</abbrev>, M.S. Abdel-Dayem leg., 1♂.</p></tp:treatment-sec><tp:treatment-sec sec-type="distribution" id="SECID0E4LAE"><title>Distribution.</title><p>Africa: Sudan. Asia: Oman, Saudi Arabia, Yemen. A possible Afrotropical species.</p></tp:treatment-sec><tp:treatment-sec sec-type="notes" id="SECID0ECMAE"><title>Notes.</title><p>It was originally described from the provinces of Al Bahah and Asir (<xref ref-type="bibr" rid="B23">Hölzel 1988</xref>). The listed specimens were collected in <italic><tp:taxon-name><tp:taxon-name-part taxon-name-part-type="genus" reg="Acacia">Acacia</tp:taxon-name-part></tp:taxon-name></italic> woodlands at low and mid elevations (136‒1826 m) in southwestern of Saudi Arabia.</p></tp:treatment-sec><ref-list><ref id="B23"><mixed-citation xmlns:xlink="http://www.w3.org/1999/xlink" xlink:type="simple"><person-group><name name-style="western"><surname>Hölzel</surname><given-names>H</given-names></name></person-group> (<year>1988</year>) <article-title>Insect of Saudi Arabia. <tp:taxon-name><tp:taxon-name-part taxon-name-part-type="order">Neuroptera</tp:taxon-name-part></tp:taxon-name>: Fam <tp:taxon-name><tp:taxon-name-part taxon-name-part-type="family">Sisyridae</tp:taxon-name-part></tp:taxon-name>, <tp:taxon-name><tp:taxon-name-part taxon-name-part-type="family">Hemerobiidae</tp:taxon-name-part></tp:taxon-name>, <tp:taxon-name><tp:taxon-name-part taxon-name-part-type="family">Chrysopidae</tp:taxon-name-part></tp:taxon-name> (Part 2) and <tp:taxon-name><tp:taxon-name-part taxon-name-part-type="family">Myrmeleontidae</tp:taxon-name-part></tp:taxon-name> (Part 3).</article-title><source>Fauna of Saudi Arabia</source><volume>9</volume>: <fpage>52</fpage>–<lpage>67</lpage>.</mixed-citation></ref></ref-list></tp:taxon-treatment>
