# Supplementary material for: New faunal data on lacewings (Insecta, Neuroptera) collected from Saudi Arabia
Source: Zookeys. 2020 May 28;936:111–48. doi: 10.3897/zookeys.936.49962 (PMC7272473; doi:10.3897/zookeys.936.49962)
Supplement: XML Treatment for Pseudomallada venosus [file zookeys.936.49962-treatment5.xml]

<!DOCTYPE tp:taxon-treatment
  PUBLIC "-//TaxonX//DTD Taxonomic Treatment Publishing DTD v0 20100105//EN" "tax-treatment-NSO.dtd">
<tp:taxon-treatment xmlns:tp="http://www.plazi.org/taxpub"><tp:treatment-meta><kwd-group><label>Taxon classification</label><kwd><named-content xmlns:xlink="http://www.w3.org/1999/xlink" content-type="kingdom">Animalia</named-content></kwd><kwd><named-content xmlns:xlink="http://www.w3.org/1999/xlink" content-type="order">Neuroptera</named-content></kwd><kwd><named-content xmlns:xlink="http://www.w3.org/1999/xlink" content-type="family">Chrysopidae</named-content></kwd></kwd-group><mixed-citation publication-type="journal"><person-group><name><surname>Letardi</surname><given-names>Agostino</given-names></name><name><surname>Abdel-Dayem</surname><given-names>Mahmoud S.</given-names></name><name><surname>Al Dhafer</surname><given-names>Hathal M.</given-names></name></person-group><article-title>New faunal data on lacewings (<tp:taxon-name><tp:taxon-name-part taxon-name-part-type="class">Insecta</tp:taxon-name-part></tp:taxon-name>, <tp:taxon-name><tp:taxon-name-part taxon-name-part-type="order">Neuroptera</tp:taxon-name-part></tp:taxon-name>) collected from Saudi Arabia</article-title><source>Zookeys</source><day>28</day><month>5</month><year>2020</year><volume>936</volume><fpage>111</fpage><lpage>148</lpage><pub-id pub-id-type="doi">10.3897/zookeys.936.49962</pub-id></mixed-citation></tp:treatment-meta><tp:nomenclature><tp:taxon-name><object-id xmlns:xlink="http://www.w3.org/1999/xlink" content-type="arpha" xlink:type="simple">D92AE2F7-DD05-5285-BAD8-2A7A1DAD9877</object-id>
              <tp:taxon-name-part taxon-name-part-type="genus" reg="Pseudomallada">Pseudomallada</tp:taxon-name-part>
              <tp:taxon-name-part taxon-name-part-type="species" reg="venosus">venosus</tp:taxon-name-part>
            </tp:taxon-name><tp:taxon-authority>(Rambur, 1838)</tp:taxon-authority></tp:nomenclature><tp:treatment-sec sec-type="material" id="SECID0EWNAE"><title>Material examined.</title><p><bold>Asir Province</bold>: Rijal Almaa, Wadi Kasan (3 km N Al Hubail), <named-content xmlns:xlink="http://www.w3.org/1999/xlink" content-type="dwc:verbatimCoordinates" xlink:type="simple"><named-content content-type="geo-json" specific-use="{&#34;type&#34;:&#34;Point&#34;,&#34;coordinates&#34;:[42.232317,18.116350]}" id="NCID0EBOAE" xlink:type="simple">18°06.981'N, 42°13.939'E</named-content></named-content>, 451 m, 3 Apr 2017, <abbrev xmlns:xlink="http://www.w3.org/1999/xlink" xlink:title="light traps" id="ABBRID0EGOAE" xlink:type="simple">LT</abbrev>, M.S. Abdel-Dayem and I. Rasool leg., 2♀ and 1♂.</p></tp:treatment-sec><tp:treatment-sec sec-type="distribution" id="SECID0EKOAE"><title>Distribution.</title><p>Africa: Algeria, Egypt, Morocco, Sudan, Tunisia. Asia: Afghanistan, Iran, Israel, Lebanon, Mongolia, Oman, Pakistan, Saudi Arabia, Turkey, Yemen. Europe: France, Portugal, Spain. It is a Palaearctic species.</p></tp:treatment-sec><tp:treatment-sec sec-type="biology" id="SECID0EPOAE"><title>Biology.</title><p>This green lacewing is generally associated with low vegetation in extremely dry-warm biotopes, predominantly in steppes and semidesert-like habitats, and is quite common at light traps (<xref ref-type="bibr" rid="B6">Aspöck et al. 1980</xref>; <xref ref-type="bibr" rid="B13">Diaz-Aranda and Monserrat 1990</xref>).</p></tp:treatment-sec><tp:treatment-sec sec-type="notes" id="SECID0E4OAE"><title>Notes.</title><p>This species was previously reported in several Saudi provinces: Asir, Al Bahah, Eastern Province, Madinah, Makkah, and Riyadh (<xref ref-type="bibr" rid="B23">Hölzel 1988</xref>). The listed adult specimens were collected by light traps in sandy areas with <italic><tp:taxon-name><tp:taxon-name-part taxon-name-part-type="genus" reg="Acacia">Acacia</tp:taxon-name-part></tp:taxon-name></italic> woodland at low elevation (451 m) in southwestern Saudi Arabia.</p></tp:treatment-sec><ref-list><ref id="B6"><mixed-citation xmlns:xlink="http://www.w3.org/1999/xlink" xlink:type="simple"><person-group><name name-style="western"><surname>Aspöck</surname><given-names>H</given-names></name><name name-style="western"><surname>Aspöck</surname><given-names>U</given-names></name><name name-style="western"><surname>Hölzel</surname><given-names>H</given-names></name></person-group> (<year>1980</year>) <source>Die Neuropteren Europas. Eine zusammenfassende Darstellung der Systematik, Ökologie und Chorologie der <tp:taxon-name><tp:taxon-name-part taxon-name-part-type="order">Neuropteroidea</tp:taxon-name-part></tp:taxon-name> (<tp:taxon-name><tp:taxon-name-part taxon-name-part-type="order">Megaloptera</tp:taxon-name-part></tp:taxon-name>, <tp:taxon-name><tp:taxon-name-part taxon-name-part-type="order">Raphidioptera</tp:taxon-name-part></tp:taxon-name>, <tp:taxon-name><tp:taxon-name-part taxon-name-part-type="order">Planipennia</tp:taxon-name-part></tp:taxon-name>) Europas.</source><publisher-name>Goecke and Evers</publisher-name>, <publisher-loc>Krefeld</publisher-loc>, <size units="page">355 pp</size>.</mixed-citation></ref><ref id="B13"><mixed-citation xmlns:xlink="http://www.w3.org/1999/xlink" xlink:type="simple"><person-group><name name-style="western"><surname>Diaz-Aranda</surname><given-names>LM</given-names></name><name name-style="western"><surname>Monserrat</surname><given-names>VJ</given-names></name></person-group> (<year>1990</year>) <article-title>Estadios larvarios de los neuropteros ibericos. VIII. <italic><tp:taxon-name><tp:taxon-name-part taxon-name-part-type="genus">Mallada</tp:taxon-name-part> <tp:taxon-name-part taxon-name-part-type="species">venosus</tp:taxon-name-part></tp:taxon-name></italic> (Rambur, 1842) (<tp:taxon-name><tp:taxon-name-part taxon-name-part-type="order">Planipennia</tp:taxon-name-part></tp:taxon-name>: <tp:taxon-name><tp:taxon-name-part taxon-name-part-type="family">Chrysopidae</tp:taxon-name-part></tp:taxon-name>).</article-title><source><tp:taxon-name><tp:taxon-name-part taxon-name-part-type="order">Neuroptera</tp:taxon-name-part></tp:taxon-name> International</source><volume>6</volume>(<issue>2</issue>): <fpage>95</fpage>–<lpage>105</lpage>.</mixed-citation></ref><ref id="B23"><mixed-citation xmlns:xlink="http://www.w3.org/1999/xlink" xlink:type="simple"><person-group><name name-style="western"><surname>Hölzel</surname><given-names>H</given-names></name></person-group> (<year>1988</year>) <article-title>Insect of Saudi Arabia. <tp:taxon-name><tp:taxon-name-part taxon-name-part-type="order">Neuroptera</tp:taxon-name-part></tp:taxon-name>: Fam <tp:taxon-name><tp:taxon-name-part taxon-name-part-type="family">Sisyridae</tp:taxon-name-part></tp:taxon-name>, <tp:taxon-name><tp:taxon-name-part taxon-name-part-type="family">Hemerobiidae</tp:taxon-name-part></tp:taxon-name>, <tp:taxon-name><tp:taxon-name-part taxon-name-part-type="family">Chrysopidae</tp:taxon-name-part></tp:taxon-name> (Part 2) and <tp:taxon-name><tp:taxon-name-part taxon-name-part-type="family">Myrmeleontidae</tp:taxon-name-part></tp:taxon-name> (Part 3).</article-title><source>Fauna of Saudi Arabia</source><volume>9</volume>: <fpage>52</fpage>–<lpage>67</lpage>.</mixed-citation></ref></ref-list></tp:taxon-treatment>
