# Supplementary material for: New faunal data on lacewings (Insecta, Neuroptera) collected from Saudi Arabia
Source: Zookeys. 2020 May 28;936:111–48. doi: 10.3897/zookeys.936.49962 (PMC7272473; doi:10.3897/zookeys.936.49962)
Supplement: XML Treatment for Chrysoperla carnea [file zookeys.936.49962-treatment7.xml]

<!DOCTYPE tp:taxon-treatment
  PUBLIC "-//TaxonX//DTD Taxonomic Treatment Publishing DTD v0 20100105//EN" "tax-treatment-NSO.dtd">
<tp:taxon-treatment xmlns:tp="http://www.plazi.org/taxpub"><tp:treatment-meta><kwd-group><label>Taxon classification</label><kwd><named-content xmlns:xlink="http://www.w3.org/1999/xlink" content-type="kingdom">Animalia</named-content></kwd><kwd><named-content xmlns:xlink="http://www.w3.org/1999/xlink" content-type="order">Neuroptera</named-content></kwd><kwd><named-content xmlns:xlink="http://www.w3.org/1999/xlink" content-type="family">Chrysopidae</named-content></kwd></kwd-group><mixed-citation publication-type="journal"><person-group><name><surname>Letardi</surname><given-names>Agostino</given-names></name><name><surname>Abdel-Dayem</surname><given-names>Mahmoud S.</given-names></name><name><surname>Al Dhafer</surname><given-names>Hathal M.</given-names></name></person-group><article-title>New faunal data on lacewings (<tp:taxon-name><tp:taxon-name-part taxon-name-part-type="class">Insecta</tp:taxon-name-part></tp:taxon-name>, <tp:taxon-name><tp:taxon-name-part taxon-name-part-type="order">Neuroptera</tp:taxon-name-part></tp:taxon-name>) collected from Saudi Arabia</article-title><source>Zookeys</source><day>28</day><month>5</month><year>2020</year><volume>936</volume><fpage>111</fpage><lpage>148</lpage><pub-id pub-id-type="doi">10.3897/zookeys.936.49962</pub-id></mixed-citation></tp:treatment-meta><tp:nomenclature><tp:taxon-name><object-id xmlns:xlink="http://www.w3.org/1999/xlink" content-type="arpha" xlink:type="simple">30DD0044-98B4-5F39-BCBC-E237F68AFE79</object-id>
              <tp:taxon-name-part taxon-name-part-type="genus" reg="Chrysoperla">Chrysoperla</tp:taxon-name-part>
              <tp:taxon-name-part taxon-name-part-type="species" reg="carnea">carnea</tp:taxon-name-part>
            </tp:taxon-name><tp:taxon-authority>s. l. (Stephens, 1836)</tp:taxon-authority></tp:nomenclature><tp:treatment-sec sec-type="material" id="SECID0ESWAE"><title>Material examined.</title><p><bold>Al Bahah Province</bold>: Al Mandaq, Wadi Tourabah (E An Na’Amah), <named-content xmlns:xlink="http://www.w3.org/1999/xlink" content-type="dwc:verbatimCoordinates" xlink:type="simple"><named-content content-type="geo-json" specific-use="{&#34;type&#34;:&#34;Point&#34;,&#34;coordinates&#34;:[41.311667,20.183611]}" id="NCID0E4WAE" xlink:type="simple">20°11'01"N, 41°18'42"E</named-content></named-content>, 1826 m, 6 Apr 2019, <abbrev xmlns:xlink="http://www.w3.org/1999/xlink" xlink:title="light traps" id="ABBRID0ECXAE" xlink:type="simple">LT</abbrev>, D. Baiocchi et al. leg., 1♀ and 1♂. <bold>Asir Province</bold>: Abha, Wadi Marabah (WSW Abha, near Wadi Mashwas), <named-content xmlns:xlink="http://www.w3.org/1999/xlink" content-type="dwc:verbatimCoordinates" xlink:type="simple"><named-content content-type="geo-json" specific-use="{&#34;type&#34;:&#34;Point&#34;,&#34;coordinates&#34;:[42.369917,18.171550]}" id="NCID0ELXAE" xlink:type="simple">18°10.293'N, 42°22.195'E</named-content></named-content>, 1150 m, 1 Apr 2017, <abbrev xmlns:xlink="http://www.w3.org/1999/xlink" xlink:title="light traps" id="ABBRID0EQXAE" xlink:type="simple">LT</abbrev>, M.S. Abdel-Dayem leg., 2♀; <italic>ibidem</italic>, <named-content xmlns:xlink="http://www.w3.org/1999/xlink" content-type="dwc:verbatimCoordinates" xlink:type="simple"><named-content content-type="geo-json" specific-use="{&#34;type&#34;:&#34;Point&#34;,&#34;coordinates&#34;:[42.368667,18.169667]}" id="NCID0EZXAE" xlink:type="simple">18°10.18'N, 42°22.12'E</named-content></named-content>, 1197 m, 1 Apr 2017, <abbrev xmlns:xlink="http://www.w3.org/1999/xlink" xlink:title="light traps" id="ABBRID0E5XAE" xlink:type="simple">LT</abbrev>, D. Baiocchi leg., 1♀. <bold>Jizan Province</bold>: Al Darb, Wadi Reem, <named-content xmlns:xlink="http://www.w3.org/1999/xlink" content-type="dwc:verbatimCoordinates" xlink:type="simple"><named-content content-type="geo-json" specific-use="{&#34;type&#34;:&#34;Point&#34;,&#34;coordinates&#34;:[42.277733,17.875850]}" id="NCID0EHYAE" xlink:type="simple">17°52.551'N, 42°16.664'E</named-content></named-content>, 136 m, 5 Apr 2017, <abbrev xmlns:xlink="http://www.w3.org/1999/xlink" xlink:title="light traps" id="ABBRID0EMYAE" xlink:type="simple">LT</abbrev>, M.S. Abdel-Dayem leg., 3♀ and 2♂. <bold>Riyadh Province</bold>: Hawtat Bani Tamim, Ibex Reserve Protected Area (W Hotat Bani Tamim), 23°2107'N, 46°21.36'E, 709 m, 11 Apr 2017, <abbrev xmlns:xlink="http://www.w3.org/1999/xlink" xlink:title="light traps" id="ABBRID0E1YAE" xlink:type="simple">LT</abbrev>, D. Baiocchi leg., 1♂.</p></tp:treatment-sec><tp:treatment-sec sec-type="distribution" id="SECID0E5YAE"><title>Distribution.</title><p>This species is widely distributed in the Palaearctic region, extending to Afrotropical (Cape Verde, Oman, United Arab Emirates, Yemen) and Oriental (China, India, Nepal) regions.</p></tp:treatment-sec><tp:treatment-sec sec-type="notes" id="SECID0EDZAE"><title>Notes.</title><p>As reported by <xref ref-type="bibr" rid="B28">Hölzel (2002)</xref>, knowledge about species, as well as the subspecies of <italic><tp:taxon-name><tp:taxon-name-part taxon-name-part-type="genus" reg="Chrysoperla">C.</tp:taxon-name-part> <tp:taxon-name-part taxon-name-part-type="species" reg="phaenon">phaenon</tp:taxon-name-part></tp:taxon-name></italic> in the <italic><tp:taxon-name><tp:taxon-name-part taxon-name-part-type="genus" reg="Chrysoperla"/><tp:taxon-name-part taxon-name-part-type="species" reg="carnea">carnea</tp:taxon-name-part></tp:taxon-name></italic>-group, of populations in the Arabian Peninsula remains unresolved. <xref ref-type="bibr" rid="B19">Hölzel (1980)</xref> recorded this species in the Eastern Province, Madinah, Makkah, and Riyadh provinces of Saudi Arabia. The listed specimens were collected from southwestern and central parts of Saudi Arabia, at elevations up to 1197 m. Most specimens were collected from rocky and sandy areas with <italic><tp:taxon-name><tp:taxon-name-part taxon-name-part-type="genus" reg="Acacia">Acacia</tp:taxon-name-part></tp:taxon-name></italic> woodlands.</p></tp:treatment-sec><ref-list><ref id="B28"><mixed-citation xmlns:xlink="http://www.w3.org/1999/xlink" xlink:type="simple"><person-group><name name-style="western"><surname>Hölzel</surname><given-names>H</given-names></name></person-group> (<year>2002</year>) <article-title><tp:taxon-name><tp:taxon-name-part taxon-name-part-type="order">Neuroptera</tp:taxon-name-part></tp:taxon-name> collected by the German Yemen expeditions 1996, 1998 und [sic] 2000 (<tp:taxon-name><tp:taxon-name-part taxon-name-part-type="order">Neuroptera</tp:taxon-name-part></tp:taxon-name>: <tp:taxon-name><tp:taxon-name-part taxon-name-part-type="family">Chrysopidae</tp:taxon-name-part></tp:taxon-name>, <tp:taxon-name><tp:taxon-name-part taxon-name-part-type="family">Hemerobiidae</tp:taxon-name-part></tp:taxon-name>, <tp:taxon-name><tp:taxon-name-part taxon-name-part-type="family">Berothidae</tp:taxon-name-part></tp:taxon-name>, <tp:taxon-name><tp:taxon-name-part taxon-name-part-type="family">Mantispidae</tp:taxon-name-part></tp:taxon-name>, <tp:taxon-name><tp:taxon-name-part taxon-name-part-type="family">Nemopteridae</tp:taxon-name-part></tp:taxon-name>, <tp:taxon-name><tp:taxon-name-part taxon-name-part-type="family">Myrmeleontidae</tp:taxon-name-part></tp:taxon-name>, <tp:taxon-name><tp:taxon-name-part taxon-name-part-type="family">Ascalaphidae</tp:taxon-name-part></tp:taxon-name>).</article-title><source>Esperiana</source><volume>9</volume>: <fpage>129</fpage>–<lpage>146</lpage>.</mixed-citation></ref><ref id="B19"><mixed-citation xmlns:xlink="http://www.w3.org/1999/xlink" xlink:type="simple"><person-group><name name-style="western"><surname>Hölzel</surname><given-names>H</given-names></name></person-group> (<year>1980</year>) <article-title>Insects of Saudi Arabia. <tp:taxon-name><tp:taxon-name-part taxon-name-part-type="order">Neuroptera</tp:taxon-name-part></tp:taxon-name>: Fam. <tp:taxon-name><tp:taxon-name-part taxon-name-part-type="family">Chrysopidae</tp:taxon-name-part></tp:taxon-name>.</article-title><source>Fauna of Saudi Arabia</source><volume>2</volume>: <fpage>164</fpage>–<lpage>173</lpage>.</mixed-citation></ref></ref-list></tp:taxon-treatment>
