# Supplementary material for: New faunal data on lacewings (Insecta, Neuroptera) collected from Saudi Arabia
Source: Zookeys. 2020 May 28;936:111–48. doi: 10.3897/zookeys.936.49962 (PMC7272473; doi:10.3897/zookeys.936.49962)
Supplement: XML Treatment for Afromantispa nana [file zookeys.936.49962-treatment12.xml]

<!DOCTYPE tp:taxon-treatment
  PUBLIC "-//TaxonX//DTD Taxonomic Treatment Publishing DTD v0 20100105//EN" "tax-treatment-NSO.dtd">
<tp:taxon-treatment xmlns:tp="http://www.plazi.org/taxpub"><tp:treatment-meta><kwd-group><label>Taxon classification</label><kwd><named-content xmlns:xlink="http://www.w3.org/1999/xlink" content-type="kingdom">Animalia</named-content></kwd><kwd><named-content xmlns:xlink="http://www.w3.org/1999/xlink" content-type="order">Neuroptera</named-content></kwd><kwd><named-content xmlns:xlink="http://www.w3.org/1999/xlink" content-type="family">Mantispidae</named-content></kwd></kwd-group><mixed-citation publication-type="journal"><person-group><name><surname>Letardi</surname><given-names>Agostino</given-names></name><name><surname>Abdel-Dayem</surname><given-names>Mahmoud S.</given-names></name><name><surname>Al Dhafer</surname><given-names>Hathal M.</given-names></name></person-group><article-title>New faunal data on lacewings (<tp:taxon-name><tp:taxon-name-part taxon-name-part-type="class">Insecta</tp:taxon-name-part></tp:taxon-name>, <tp:taxon-name><tp:taxon-name-part taxon-name-part-type="order">Neuroptera</tp:taxon-name-part></tp:taxon-name>) collected from Saudi Arabia</article-title><source>Zookeys</source><day>28</day><month>5</month><year>2020</year><volume>936</volume><fpage>111</fpage><lpage>148</lpage><pub-id pub-id-type="doi">10.3897/zookeys.936.49962</pub-id></mixed-citation></tp:treatment-meta><tp:nomenclature><tp:taxon-name><object-id xmlns:xlink="http://www.w3.org/1999/xlink" content-type="arpha" xlink:type="simple">4064D68A-43F3-5C27-B3BE-AB65482FAE35</object-id>
              <tp:taxon-name-part taxon-name-part-type="genus" reg="Afromantispa">Afromantispa</tp:taxon-name-part>
              <tp:taxon-name-part taxon-name-part-type="species" reg="nana">nana</tp:taxon-name-part>
            </tp:taxon-name><tp:taxon-authority>(Erichson, 1839)</tp:taxon-authority></tp:nomenclature><tp:treatment-sec sec-type="material" id="SECID0EPLAG"><title>Material examined.</title><p><bold>Al Bahah Province</bold>: Al Mandaq, Wadi Tourabah (E An Na’Amah), <named-content xmlns:xlink="http://www.w3.org/1999/xlink" content-type="dwc:verbatimCoordinates" xlink:type="simple"><named-content content-type="geo-json" specific-use="{&#34;type&#34;:&#34;Point&#34;,&#34;coordinates&#34;:[41.311667,20.183611]}" id="NCID0E1LAG" xlink:type="simple">20°11'01"N, 41°18'42"E</named-content></named-content>, 1826 m, 6 Apr 2019, <abbrev xmlns:xlink="http://www.w3.org/1999/xlink" xlink:title="light traps" id="ABBRID0E6LAG" xlink:type="simple">LT</abbrev>, D. Baiocchi et al. leg., 6♀ and 5♂. Al Mekhwah, Shada Al-A’Ala Nature Reserve, <named-content xmlns:xlink="http://www.w3.org/1999/xlink" content-type="dwc:verbatimCoordinates" xlink:type="simple"><named-content content-type="geo-json" specific-use="{&#34;type&#34;:&#34;Point&#34;,&#34;coordinates&#34;:[41.301000,19.841833]}" id="NCID0EGMAG" xlink:type="simple">19°50.51'N, 41°18.06'E</named-content></named-content>, 1358 m, 9 Apr 2019, <abbrev xmlns:xlink="http://www.w3.org/1999/xlink" xlink:title="light traps" id="ABBRID0ELMAG" xlink:type="simple">LT</abbrev>, D. Baiocchi et al. leg., 10♀, 11♂ and 1 ex; <italic>ibidem</italic>, 14 Apr 2016, <abbrev xmlns:xlink="http://www.w3.org/1999/xlink" xlink:title="light traps" id="ABBRID0ERMAG" xlink:type="simple">LT</abbrev>, D. Baiocchi leg., 1♀ and 1♂ (<abbrev xmlns:xlink="http://www.w3.org/1999/xlink" xlink:title="Agostino Letardi collection" id="ABBRID0EVMAG" xlink:type="simple">AL</abbrev>); Wadi Reyam (NE Al Makhwah), <named-content xmlns:xlink="http://www.w3.org/1999/xlink" content-type="dwc:verbatimCoordinates" xlink:type="simple"><named-content content-type="geo-json" specific-use="{&#34;type&#34;:&#34;Point&#34;,&#34;coordinates&#34;:[41.376111,19.841111]}" id="NCID0E3MAG" xlink:type="simple">19°50'28"N, 41°22'34"E</named-content></named-content>, 473 m, 7 Apr 2019, <abbrev xmlns:xlink="http://www.w3.org/1999/xlink" xlink:title="light traps" id="ABBRID0EBNAG" xlink:type="simple">LT</abbrev>, D. Baiocchi et al. leg., 6♀, and 24♂. <bold>Asir Province</bold>: Abha, Wadi Marabah (WSW Abha), <named-content xmlns:xlink="http://www.w3.org/1999/xlink" content-type="dwc:verbatimCoordinates" xlink:type="simple"><named-content content-type="geo-json" specific-use="{&#34;type&#34;:&#34;Point&#34;,&#34;coordinates&#34;:[42.368667,18.169667]}" id="NCID0EKNAG" xlink:type="simple">18°10.18'N, 42°22.12'E</named-content></named-content>, 1197 m, 11‒13 Apr 2019, <abbrev xmlns:xlink="http://www.w3.org/1999/xlink" xlink:title="light traps" id="ABBRID0EPNAG" xlink:type="simple">LT</abbrev>, D. Baiocchi et al. leg., 2♀ and 1♂; <italic>ibidem</italic>, 16 Apr 2016, <abbrev xmlns:xlink="http://www.w3.org/1999/xlink" xlink:title="light traps" id="ABBRID0EVNAG" xlink:type="simple">LT</abbrev>, D. Baiocchi leg., 1♀ and 1♂ (<abbrev xmlns:xlink="http://www.w3.org/1999/xlink" xlink:title="Agostino Letardi collection" id="ABBRID0EZNAG" xlink:type="simple">AL</abbrev>). Khamis Mushait, Wadi Ibn Hashbal (14 km N Khamis Mushait), <named-content xmlns:xlink="http://www.w3.org/1999/xlink" content-type="dwc:verbatimCoordinates" xlink:type="simple"><named-content content-type="geo-json" specific-use="{&#34;type&#34;:&#34;Point&#34;,&#34;coordinates&#34;:[42.708833,18.455667]}" id="NCID0EAOAG" xlink:type="simple">18°27.34'N, 42°42.53'E</named-content></named-content>, 1926 m, <abbrev xmlns:xlink="http://www.w3.org/1999/xlink" xlink:title="light traps" id="ABBRID0EFOAG" xlink:type="simple">LT</abbrev>, 2 Apr 2017, <abbrev xmlns:xlink="http://www.w3.org/1999/xlink" xlink:title="light traps" id="ABBRID0EJOAG" xlink:type="simple">LT</abbrev>, D. Baiocchi leg., 1♀; <italic>ibidem</italic>, 2 Apr 2017, <abbrev xmlns:xlink="http://www.w3.org/1999/xlink" xlink:title="light traps" id="ABBRID0EPOAG" xlink:type="simple">LT</abbrev>, M.S. Abdel-Dayem leg., 1♂. Rijal Almaa, Wadi Kasan (3 km N Al Hubail), <named-content xmlns:xlink="http://www.w3.org/1999/xlink" content-type="dwc:verbatimCoordinates" xlink:type="simple"><named-content content-type="geo-json" specific-use="{&#34;type&#34;:&#34;Point&#34;,&#34;coordinates&#34;:[42.232317,18.116350]}" id="NCID0EWOAG" xlink:type="simple">18°06.981'N, 42°13.939'E</named-content></named-content>, 451 m, 3 Apr 2017, <abbrev xmlns:xlink="http://www.w3.org/1999/xlink" xlink:title="light traps" id="ABBRID0E2OAG" xlink:type="simple">LT</abbrev>, M.S. Abdel-Dayem and I. Rasool leg., 1♀; <italic>ibidem</italic>, <named-content xmlns:xlink="http://www.w3.org/1999/xlink" content-type="dwc:verbatimCoordinates" xlink:type="simple"><named-content content-type="geo-json" specific-use="{&#34;type&#34;:&#34;Point&#34;,&#34;coordinates&#34;:[42.225833,18.118667]}" id="NCID0EEPAG" xlink:type="simple">18°07.12'N, 42°13.55'E</named-content></named-content>, 489 m, 5 Apr 2017, <abbrev xmlns:xlink="http://www.w3.org/1999/xlink" xlink:title="light traps" id="ABBRID0EJPAG" xlink:type="simple">LT</abbrev>, D. Baiocchi leg., 1♀; <italic>ibidem</italic>, <named-content xmlns:xlink="http://www.w3.org/1999/xlink" content-type="dwc:verbatimCoordinates" xlink:type="simple"><named-content content-type="geo-json" specific-use="{&#34;type&#34;:&#34;Point&#34;,&#34;coordinates&#34;:[42.231944,18.115833]}" id="NCID0ESPAG" xlink:type="simple">18°06'57"N, 42°13'55"E</named-content></named-content>, 462 m, 12 Apr 2019, <abbrev xmlns:xlink="http://www.w3.org/1999/xlink" xlink:title="light traps" id="ABBRID0EXPAG" xlink:type="simple">LT</abbrev>, D. Baiocchi et al. leg., 1♂. <bold>Jizan Province</bold>: Al Darb, Wadi Reem, <named-content xmlns:xlink="http://www.w3.org/1999/xlink" content-type="dwc:verbatimCoordinates" xlink:type="simple"><named-content content-type="geo-json" specific-use="{&#34;type&#34;:&#34;Point&#34;,&#34;coordinates&#34;:[42.277733,17.875850]}" id="NCID0EAQAG" xlink:type="simple">17°52.551'N, 42°16.664'E</named-content></named-content>, 136 m, 5 Apr 2017, <abbrev xmlns:xlink="http://www.w3.org/1999/xlink" xlink:title="light traps" id="ABBRID0EFQAG" xlink:type="simple">LT</abbrev>, M.S. Abdel-Dayem leg., 2♀ and 2♂.</p></tp:treatment-sec><tp:treatment-sec sec-type="distribution" id="SECID0EJQAG"><title>Distribution.</title><p>Africa: Burkina Faso, Djibouti, Eritrea, Republic of the Congo, South Africa, Sudan. Asia: Saudi Arabia, United Arab Emirates, Yemen. A possible Afrotropical species.</p></tp:treatment-sec><tp:treatment-sec sec-type="biology" id="SECID0EOQAG"><title>Biology.</title><p>
              <bold>Unknown.</bold>
            </p></tp:treatment-sec><tp:treatment-sec sec-type="notes" id="SECID0EWQAG"><title>Notes.</title><p>This species was previously recorded in the Arabian Peninsula (Yemen: Aden) as <italic><tp:taxon-name><tp:taxon-name-part taxon-name-part-type="genus" reg="Necyla">Necyla</tp:taxon-name-part> <tp:taxon-name-part taxon-name-part-type="species" reg="arabica">arabica</tp:taxon-name-part></tp:taxon-name></italic> (<xref ref-type="bibr" rid="B38">Navás 1914</xref>), now a junior synonym. The listed specimens were collected in rocky and sandy areas with <italic><tp:taxon-name><tp:taxon-name-part taxon-name-part-type="genus" reg="Acacia">Acacia</tp:taxon-name-part></tp:taxon-name></italic> woodlands at different elevations (136–1926) in southwestern Saudi Arabia.</p></tp:treatment-sec><ref-list><ref id="B38"><mixed-citation xmlns:xlink="http://www.w3.org/1999/xlink" xlink:type="simple"><person-group><name name-style="western"><surname>Navás</surname><given-names>L</given-names></name></person-group> (<year>1914</year>) Neurópteros nuevos o poco conocidos (Tercera [III] serie). Memorias de la Real Academia de Ciencias y Artes de Barcelona (3)11: 193–215.</mixed-citation></ref></ref-list></tp:taxon-treatment>
