# Supplementary material for: New faunal data on lacewings (Insecta, Neuroptera) collected from Saudi Arabia
Source: Zookeys. 2020 May 28;936:111–48. doi: 10.3897/zookeys.936.49962 (PMC7272473; doi:10.3897/zookeys.936.49962)
Supplement: XML Treatment for Mantispa aphavexelte [file zookeys.936.49962-treatment13.xml]

<!DOCTYPE tp:taxon-treatment
  PUBLIC "-//TaxonX//DTD Taxonomic Treatment Publishing DTD v0 20100105//EN" "tax-treatment-NSO.dtd">
<tp:taxon-treatment xmlns:tp="http://www.plazi.org/taxpub"><tp:treatment-meta><kwd-group><label>Taxon classification</label><kwd><named-content xmlns:xlink="http://www.w3.org/1999/xlink" content-type="kingdom">Animalia</named-content></kwd><kwd><named-content xmlns:xlink="http://www.w3.org/1999/xlink" content-type="order">Neuroptera</named-content></kwd><kwd><named-content xmlns:xlink="http://www.w3.org/1999/xlink" content-type="family">Mantispidae</named-content></kwd></kwd-group><mixed-citation publication-type="journal"><person-group><name><surname>Letardi</surname><given-names>Agostino</given-names></name><name><surname>Abdel-Dayem</surname><given-names>Mahmoud S.</given-names></name><name><surname>Al Dhafer</surname><given-names>Hathal M.</given-names></name></person-group><article-title>New faunal data on lacewings (<tp:taxon-name><tp:taxon-name-part taxon-name-part-type="class">Insecta</tp:taxon-name-part></tp:taxon-name>, <tp:taxon-name><tp:taxon-name-part taxon-name-part-type="order">Neuroptera</tp:taxon-name-part></tp:taxon-name>) collected from Saudi Arabia</article-title><source>Zookeys</source><day>28</day><month>5</month><year>2020</year><volume>936</volume><fpage>111</fpage><lpage>148</lpage><pub-id pub-id-type="doi">10.3897/zookeys.936.49962</pub-id></mixed-citation></tp:treatment-meta><tp:nomenclature><tp:taxon-name><object-id xmlns:xlink="http://www.w3.org/1999/xlink" content-type="arpha" xlink:type="simple">AECF3F43-B18E-5B3F-8EE5-41C0484EAEB2</object-id>
              <tp:taxon-name-part taxon-name-part-type="genus" reg="Mantispa">Mantispa</tp:taxon-name-part>
              <tp:taxon-name-part taxon-name-part-type="species" reg="aphavexelte">aphavexelte</tp:taxon-name-part>
            </tp:taxon-name><tp:taxon-authority>Aspöck &amp; Aspöck, 1994</tp:taxon-authority></tp:nomenclature><tp:treatment-sec sec-type="material" id="SECID0EVSAG"><title>Material examined.</title><p><bold>Asir Province</bold>: Abha, Wadi Marabah (WSW Abha), <named-content xmlns:xlink="http://www.w3.org/1999/xlink" content-type="dwc:verbatimCoordinates" xlink:type="simple"><named-content content-type="geo-json" specific-use="{&#34;type&#34;:&#34;Point&#34;,&#34;coordinates&#34;:[42.368667,18.169667]}" id="NCID0EATAG" xlink:type="simple">18°10.18'N, 42°22.12'E</named-content></named-content>, 1197 m, 1 Apr 2017, <abbrev xmlns:xlink="http://www.w3.org/1999/xlink" xlink:title="light traps" id="ABBRID0EFTAG" xlink:type="simple">LT</abbrev>, D. Baiocchi leg., 1♂; <italic>ibidem</italic>, 1♂ (<abbrev xmlns:xlink="http://www.w3.org/1999/xlink" xlink:title="Agostino Letardi collection" id="ABBRID0ELTAG" xlink:type="simple">AL</abbrev>); <italic>ibidem</italic>, 11‒13 Apr 2019, <abbrev xmlns:xlink="http://www.w3.org/1999/xlink" xlink:title="light traps" id="ABBRID0ERTAG" xlink:type="simple">LT</abbrev>, D. Baiocchi et al. leg., 1♂.</p></tp:treatment-sec><tp:treatment-sec sec-type="distribution" id="SECID0EVTAG"><title>Distribution.</title><p>Africa: Morocco. Asia: Armenia, China[?], Iran, Kazakhstan, Mongolia, Russia, Turkey. Europe: widespread in southern Europe. It is a Palearctic species.</p></tp:treatment-sec><tp:treatment-sec sec-type="biology" id="SECID0E1TAG"><title>Biology.</title><p><italic><tp:taxon-name><tp:taxon-name-part taxon-name-part-type="genus" reg="Mantispa">Mantispa</tp:taxon-name-part> <tp:taxon-name-part taxon-name-part-type="species" reg="aphavexelte">aphavexelte</tp:taxon-name-part></tp:taxon-name></italic> was previously found in ruderal areas and olive groves. The larvae parasitize spiders and feed on spider eggs (<xref ref-type="bibr" rid="B6">Aspöck et al. 1980</xref>).</p></tp:treatment-sec><tp:treatment-sec sec-type="notes" id="SECID0EPUAG"><title>Notes.</title><p>This study presents the first report for this species in Saudi Arabia. The three males were collected from mountainous <italic><tp:taxon-name><tp:taxon-name-part taxon-name-part-type="genus" reg="Acacia">Acacia</tp:taxon-name-part></tp:taxon-name></italic> woodlands at an elevation of 1197 m in southwestern Saudi Arabia.</p></tp:treatment-sec><ref-list><ref id="B6"><mixed-citation xmlns:xlink="http://www.w3.org/1999/xlink" xlink:type="simple"><person-group><name name-style="western"><surname>Aspöck</surname><given-names>H</given-names></name><name name-style="western"><surname>Aspöck</surname><given-names>U</given-names></name><name name-style="western"><surname>Hölzel</surname><given-names>H</given-names></name></person-group> (<year>1980</year>) <source>Die Neuropteren Europas. Eine zusammenfassende Darstellung der Systematik, Ökologie und Chorologie der <tp:taxon-name><tp:taxon-name-part taxon-name-part-type="order">Neuropteroidea</tp:taxon-name-part></tp:taxon-name> (<tp:taxon-name><tp:taxon-name-part taxon-name-part-type="order">Megaloptera</tp:taxon-name-part></tp:taxon-name>, <tp:taxon-name><tp:taxon-name-part taxon-name-part-type="order">Raphidioptera</tp:taxon-name-part></tp:taxon-name>, <tp:taxon-name><tp:taxon-name-part taxon-name-part-type="order">Planipennia</tp:taxon-name-part></tp:taxon-name>) Europas.</source><publisher-name>Goecke and Evers</publisher-name>, <publisher-loc>Krefeld</publisher-loc>, <size units="page">355 pp</size>.</mixed-citation></ref></ref-list></tp:taxon-treatment>
