# Supplementary material for: New faunal data on lacewings (Insecta, Neuroptera) collected from Saudi Arabia
Source: Zookeys. 2020 May 28;936:111–48. doi: 10.3897/zookeys.936.49962 (PMC7272473; doi:10.3897/zookeys.936.49962)
Supplement: XML Treatment for Nodalla eatoni [file zookeys.936.49962-treatment14.xml]

<!DOCTYPE tp:taxon-treatment
  PUBLIC "-//TaxonX//DTD Taxonomic Treatment Publishing DTD v0 20100105//EN" "tax-treatment-NSO.dtd">
<tp:taxon-treatment xmlns:tp="http://www.plazi.org/taxpub"><tp:treatment-meta><kwd-group><label>Taxon classification</label><kwd><named-content xmlns:xlink="http://www.w3.org/1999/xlink" content-type="kingdom">Animalia</named-content></kwd><kwd><named-content xmlns:xlink="http://www.w3.org/1999/xlink" content-type="order">Neuroptera</named-content></kwd><kwd><named-content xmlns:xlink="http://www.w3.org/1999/xlink" content-type="family">Berothidae</named-content></kwd></kwd-group><mixed-citation publication-type="journal"><person-group><name><surname>Letardi</surname><given-names>Agostino</given-names></name><name><surname>Abdel-Dayem</surname><given-names>Mahmoud S.</given-names></name><name><surname>Al Dhafer</surname><given-names>Hathal M.</given-names></name></person-group><article-title>New faunal data on lacewings (<tp:taxon-name><tp:taxon-name-part taxon-name-part-type="class">Insecta</tp:taxon-name-part></tp:taxon-name>, <tp:taxon-name><tp:taxon-name-part taxon-name-part-type="order">Neuroptera</tp:taxon-name-part></tp:taxon-name>) collected from Saudi Arabia</article-title><source>Zookeys</source><day>28</day><month>5</month><year>2020</year><volume>936</volume><fpage>111</fpage><lpage>148</lpage><pub-id pub-id-type="doi">10.3897/zookeys.936.49962</pub-id></mixed-citation></tp:treatment-meta><tp:nomenclature><tp:taxon-name><object-id xmlns:xlink="http://www.w3.org/1999/xlink" content-type="arpha" xlink:type="simple">A35E7B0B-A013-518E-A29B-392B70C6F00C</object-id>
              <tp:taxon-name-part taxon-name-part-type="genus" reg="Nodalla">Nodalla</tp:taxon-name-part>
              <tp:taxon-name-part taxon-name-part-type="species" reg="eatoni">eatoni</tp:taxon-name-part>
            </tp:taxon-name><tp:taxon-authority>(McLachlan, 1898)</tp:taxon-authority></tp:nomenclature><tp:treatment-sec sec-type="material" id="SECID0EJWAG"><title>Material examined.</title><p><bold>Al Bahah Province</bold>: Al Mekhwah, Shada Al-A’Ala Nature Reserve, <named-content xmlns:xlink="http://www.w3.org/1999/xlink" content-type="dwc:verbatimCoordinates" xlink:type="simple"><named-content content-type="geo-json" specific-use="{&#34;type&#34;:&#34;Point&#34;,&#34;coordinates&#34;:[41.300617,19.851100]}" id="NCID0EUWAG" xlink:type="simple">19°51.066'N, 41°18.037'E</named-content></named-content>, 1325 m, 2 Nov 2015, <abbrev xmlns:xlink="http://www.w3.org/1999/xlink" xlink:title="light traps" id="ABBRID0EZWAG" xlink:type="simple">LT</abbrev>, Al Dhafer et al. leg., 2♀; 10 km NNW of Al Makhwah, <named-content xmlns:xlink="http://www.w3.org/1999/xlink" content-type="dwc:verbatimCoordinates" xlink:type="simple"><named-content content-type="geo-json" specific-use="{&#34;type&#34;:&#34;Point&#34;,&#34;coordinates&#34;:[41.317867,20.179167]}" id="NCID0EAXAG" xlink:type="simple">20°10.750'N, 41°19.072'E</named-content></named-content>, 554 m, 30 Mar 2017, <abbrev xmlns:xlink="http://www.w3.org/1999/xlink" xlink:title="light traps" id="ABBRID0EFXAG" xlink:type="simple">LT</abbrev>, M.S. Abdel-Dayem leg., 1♀.</p></tp:treatment-sec><tp:treatment-sec sec-type="distribution" id="SECID0EJXAG"><title>Distribution.</title><p>Africa: widely distributed in northern Africa. Asia: Israel, Oman, Saudi Arabia, Yemen. A polycentric Afro-syroeremic species.</p></tp:treatment-sec><tp:treatment-sec sec-type="biology" id="SECID0EOXAG"><title>Biology.</title><p><italic><tp:taxon-name><tp:taxon-name-part taxon-name-part-type="genus" reg="Nodalla">Nodalla</tp:taxon-name-part> <tp:taxon-name-part taxon-name-part-type="species" reg="eatoni">eatoni</tp:taxon-name-part></tp:taxon-name></italic> is found in semi-deserts with sparse low vegetation habitats, mainly in the form of isolated spiny dwarf shrubs, surrounded by extensive vegetation-free sandy areas (Aspöck and Aspöck 1983).</p></tp:treatment-sec><tp:treatment-sec sec-type="notes" id="SECID0E6XAG"><title>Notes.</title><p>The species was previously documented in several localities (<xref ref-type="bibr" rid="B9">Aspöck and Aspöck 1998</xref>). The listed female specimen was collected in foothill <italic><tp:taxon-name><tp:taxon-name-part taxon-name-part-type="genus" reg="Acacia">Acacia</tp:taxon-name-part></tp:taxon-name></italic> woodlands at elevation of 554‒1325 m in southwestern Saudi Arabia.</p></tp:treatment-sec><ref-list><ref id="B9"><mixed-citation xmlns:xlink="http://www.w3.org/1999/xlink" xlink:type="simple"><person-group><name name-style="western"><surname>Aspöck</surname><given-names>U</given-names></name><name name-style="western"><surname>Aspöck</surname><given-names>H</given-names></name></person-group> (<year>1998</year>) <article-title>Intra- und interspezifische Differenzierungen im Genus <italic><tp:taxon-name><tp:taxon-name-part taxon-name-part-type="genus">Nodalla</tp:taxon-name-part></tp:taxon-name></italic> (<tp:taxon-name><tp:taxon-name-part taxon-name-part-type="order">Neuroptera</tp:taxon-name-part></tp:taxon-name>: <tp:taxon-name><tp:taxon-name-part taxon-name-part-type="family">Berothidae</tp:taxon-name-part></tp:taxon-name>) im Eremial der Westpaläarktis.</article-title><source>Entomologia Generalis</source><volume>23</volume>: <fpage>39</fpage>–<lpage>76</lpage>. <ext-link xlink:type="simple" ext-link-type="doi" xlink:href="10.1127/entom.gen/23/1998/39">https://doi.org/10.1127/entom.gen/23/1998/39</ext-link></mixed-citation></ref></ref-list></tp:taxon-treatment>
