# Supplementary material for: New faunal data on lacewings (Insecta, Neuroptera) collected from Saudi Arabia
Source: Zookeys. 2020 May 28;936:111–48. doi: 10.3897/zookeys.936.49962 (PMC7272473; doi:10.3897/zookeys.936.49962)
Supplement: XML Treatment for Nodalla saharica [file zookeys.936.49962-treatment15.xml]

<!DOCTYPE tp:taxon-treatment
  PUBLIC "-//TaxonX//DTD Taxonomic Treatment Publishing DTD v0 20100105//EN" "tax-treatment-NSO.dtd">
<tp:taxon-treatment xmlns:tp="http://www.plazi.org/taxpub"><tp:treatment-meta><kwd-group><label>Taxon classification</label><kwd><named-content xmlns:xlink="http://www.w3.org/1999/xlink" content-type="kingdom">Animalia</named-content></kwd><kwd><named-content xmlns:xlink="http://www.w3.org/1999/xlink" content-type="order">Neuroptera</named-content></kwd><kwd><named-content xmlns:xlink="http://www.w3.org/1999/xlink" content-type="family">Berothidae</named-content></kwd></kwd-group><mixed-citation publication-type="journal"><person-group><name><surname>Letardi</surname><given-names>Agostino</given-names></name><name><surname>Abdel-Dayem</surname><given-names>Mahmoud S.</given-names></name><name><surname>Al Dhafer</surname><given-names>Hathal M.</given-names></name></person-group><article-title>New faunal data on lacewings (<tp:taxon-name><tp:taxon-name-part taxon-name-part-type="class">Insecta</tp:taxon-name-part></tp:taxon-name>, <tp:taxon-name><tp:taxon-name-part taxon-name-part-type="order">Neuroptera</tp:taxon-name-part></tp:taxon-name>) collected from Saudi Arabia</article-title><source>Zookeys</source><day>28</day><month>5</month><year>2020</year><volume>936</volume><fpage>111</fpage><lpage>148</lpage><pub-id pub-id-type="doi">10.3897/zookeys.936.49962</pub-id></mixed-citation></tp:treatment-meta><tp:nomenclature><tp:taxon-name><object-id xmlns:xlink="http://www.w3.org/1999/xlink" content-type="arpha" xlink:type="simple">EC43D44D-F0AA-5965-B63E-89A7A39BC28E</object-id>
              <tp:taxon-name-part taxon-name-part-type="genus" reg="Nodalla">Nodalla</tp:taxon-name-part>
              <tp:taxon-name-part taxon-name-part-type="species" reg="saharica">saharica</tp:taxon-name-part>
            </tp:taxon-name><tp:taxon-authority>(Esben-Petersen, 1920)</tp:taxon-authority></tp:nomenclature><tp:treatment-sec sec-type="material" id="SECID0ETZAG"><title>Material examined.</title><p><bold>Al Bahah Province</bold>: Al Mekhwah, Shada Al-A’Ala Nature Reserve, <named-content xmlns:xlink="http://www.w3.org/1999/xlink" content-type="dwc:verbatimCoordinates" xlink:type="simple"><named-content content-type="geo-json" specific-use="{&#34;type&#34;:&#34;Point&#34;,&#34;coordinates&#34;:[41.300617,19.850100]}" id="NCID0E5ZAG" xlink:type="simple">19°51.006'N, 41°18.037'E</named-content></named-content>, 1325 m, 5 Mar 2015, <abbrev xmlns:xlink="http://www.w3.org/1999/xlink" xlink:title="light traps" id="ABBRID0ED1AG" xlink:type="simple">LT</abbrev>, Al Dhafer et al. leg., 2♂; <italic>ibidem</italic>, 2 Nov 2015, <abbrev xmlns:xlink="http://www.w3.org/1999/xlink" xlink:title="light traps" id="ABBRID0EJ1AG" xlink:type="simple">LT</abbrev>, Al Dhafer et al. leg., 1♀ and 1♂; <italic>ibidem</italic>, <named-content xmlns:xlink="http://www.w3.org/1999/xlink" content-type="dwc:verbatimCoordinates" xlink:type="simple"><named-content content-type="geo-json" specific-use="{&#34;type&#34;:&#34;Point&#34;,&#34;coordinates&#34;:[41.301667,19.847500]}" id="NCID0ES1AG" xlink:type="simple">19°50'51"N, 41°18'06"E</named-content></named-content>, 1358 m, 9 Apr 2019, <abbrev xmlns:xlink="http://www.w3.org/1999/xlink" xlink:title="light traps" id="ABBRID0EX1AG" xlink:type="simple">LT</abbrev>, D. Baiocchi et al. leg., 1♀ and 1♂; <italic>ibidem</italic>, <named-content xmlns:xlink="http://www.w3.org/1999/xlink" content-type="dwc:verbatimCoordinates" xlink:type="simple"><named-content content-type="geo-json" specific-use="{&#34;type&#34;:&#34;Point&#34;,&#34;coordinates&#34;:[41.310067,19.838817]}" id="NCID0EA2AG" xlink:type="simple">19°50.329'N, 41°18.604'E</named-content></named-content>, 1563 m, 2 Nov 2015, <abbrev xmlns:xlink="http://www.w3.org/1999/xlink" xlink:title="light traps" id="ABBRID0EF2AG" xlink:type="simple">LT</abbrev>, Al Dhafer et al. leg., 2♀. <bold>Asir Province</bold>: Abha, Garf Raydah Nature Reserve, <named-content xmlns:xlink="http://www.w3.org/1999/xlink" content-type="dwc:verbatimCoordinates" xlink:type="simple"><named-content content-type="geo-json" specific-use="{&#34;type&#34;:&#34;Point&#34;,&#34;coordinates&#34;:[42.389083,18.195817]}" id="NCID0EO2AG" xlink:type="simple">18°11.749'N, 42°23.345'E</named-content></named-content>, 1614 m, 7 May 2015, <abbrev xmlns:xlink="http://www.w3.org/1999/xlink" xlink:title="light traps" id="ABBRID0ET2AG" xlink:type="simple">LT</abbrev>, Al Dhafer et al. leg., 2♀ and 1♂; <italic>ibidem</italic>, <named-content xmlns:xlink="http://www.w3.org/1999/xlink" content-type="dwc:verbatimCoordinates" xlink:type="simple"><named-content content-type="geo-json" specific-use="{&#34;type&#34;:&#34;Point&#34;,&#34;coordinates&#34;:[42.396967,18.194917]}" id="NCID0E32AG" xlink:type="simple">18°11.695'N, 42°23.818'E</named-content></named-content>, 1897 m, 5 Nov 2015, <abbrev xmlns:xlink="http://www.w3.org/1999/xlink" xlink:title="light traps" id="ABBRID0EB3AG" xlink:type="simple">LT</abbrev>, Al Dhafer et al. leg., 1♀; Wadi Marabah (WSW Abha), <named-content xmlns:xlink="http://www.w3.org/1999/xlink" content-type="dwc:verbatimCoordinates" xlink:type="simple"><named-content content-type="geo-json" specific-use="{&#34;type&#34;:&#34;Point&#34;,&#34;coordinates&#34;:[42.369917,18.171550]}" id="NCID0EI3AG" xlink:type="simple">18°10.293'N, 42°22.195'E</named-content></named-content>, 1150 m, 1 Apr 2017, <abbrev xmlns:xlink="http://www.w3.org/1999/xlink" xlink:title="light traps" id="ABBRID0EN3AG" xlink:type="simple">LT</abbrev>, M.S. Abdel-Dayem leg., 1♀; <italic>ibidem</italic>, 4 Apr 2017, <abbrev xmlns:xlink="http://www.w3.org/1999/xlink" xlink:title="light traps" id="ABBRID0ET3AG" xlink:type="simple">LT</abbrev>, M.S. Abdel-Dayem leg., 1♂.</p></tp:treatment-sec><tp:treatment-sec sec-type="distribution" id="SECID0EX3AG"><title>Distribution.</title><p>Africa: throughout northern Africa. Asia: Afghanistan, Iran, Iraq, Israel, Oman, Saudi Arabia, Yemen. A polycentric Afro-syro-iranoeremic species.</p></tp:treatment-sec><tp:treatment-sec sec-type="biology" id="SECID0E33AG"><title>Biology.</title><p>The biology of <italic><tp:taxon-name><tp:taxon-name-part taxon-name-part-type="genus" reg="Nodalla">N.</tp:taxon-name-part> <tp:taxon-name-part taxon-name-part-type="species" reg="saharica">saharica</tp:taxon-name-part></tp:taxon-name></italic> is largely unknown, as with other <italic><tp:taxon-name><tp:taxon-name-part taxon-name-part-type="genus" reg="Nodalla">Nodalla</tp:taxon-name-part></tp:taxon-name></italic> species. Adults hide deep inside sparse vegetation or crevices and under stones during the day; at night they are attracted to artificial light sources (<xref ref-type="bibr" rid="B9">Aspöck and Aspöck 1998</xref>).</p></tp:treatment-sec><tp:treatment-sec sec-type="notes" id="SECID0EY4AG"><title>Notes.</title><p>The species was formerly reported in several localities (<xref ref-type="bibr" rid="B9">Aspöck and Aspöck 1998</xref>). The listed specimens were collected in mountainous <italic><tp:taxon-name><tp:taxon-name-part taxon-name-part-type="genus" reg="Acacia">Acacia</tp:taxon-name-part></tp:taxon-name></italic> woodlands, Barbary fig shrublands, and <italic><tp:taxon-name><tp:taxon-name-part taxon-name-part-type="genus" reg="Olea">O.</tp:taxon-name-part> <tp:taxon-name-part taxon-name-part-type="species" reg="europaea">europaea</tp:taxon-name-part></tp:taxon-name></italic> communities at different elevations (1150‒1897 m) in southwestern Saudi Arabia.</p></tp:treatment-sec><ref-list><ref id="B9"><mixed-citation xmlns:xlink="http://www.w3.org/1999/xlink" xlink:type="simple"><person-group><name name-style="western"><surname>Aspöck</surname><given-names>U</given-names></name><name name-style="western"><surname>Aspöck</surname><given-names>H</given-names></name></person-group> (<year>1998</year>) <article-title>Intra- und interspezifische Differenzierungen im Genus <italic><tp:taxon-name><tp:taxon-name-part taxon-name-part-type="genus">Nodalla</tp:taxon-name-part></tp:taxon-name></italic> (<tp:taxon-name><tp:taxon-name-part taxon-name-part-type="order">Neuroptera</tp:taxon-name-part></tp:taxon-name>: <tp:taxon-name><tp:taxon-name-part taxon-name-part-type="family">Berothidae</tp:taxon-name-part></tp:taxon-name>) im Eremial der Westpaläarktis.</article-title><source>Entomologia Generalis</source><volume>23</volume>: <fpage>39</fpage>–<lpage>76</lpage>. <ext-link xlink:type="simple" ext-link-type="doi" xlink:href="10.1127/entom.gen/23/1998/39">https://doi.org/10.1127/entom.gen/23/1998/39</ext-link></mixed-citation></ref></ref-list></tp:taxon-treatment>
