# Supplementary material for: New faunal data on lacewings (Insecta, Neuroptera) collected from Saudi Arabia
Source: Zookeys. 2020 May 28;936:111–48. doi: 10.3897/zookeys.936.49962 (PMC7272473; doi:10.3897/zookeys.936.49962)
Supplement: XML Treatment for Podallea arabica [file zookeys.936.49962-treatment16.xml]

<!DOCTYPE tp:taxon-treatment
  PUBLIC "-//TaxonX//DTD Taxonomic Treatment Publishing DTD v0 20100105//EN" "tax-treatment-NSO.dtd">
<tp:taxon-treatment xmlns:tp="http://www.plazi.org/taxpub"><tp:treatment-meta><kwd-group><label>Taxon classification</label><kwd><named-content xmlns:xlink="http://www.w3.org/1999/xlink" content-type="kingdom">Animalia</named-content></kwd><kwd><named-content xmlns:xlink="http://www.w3.org/1999/xlink" content-type="order">Neuroptera</named-content></kwd><kwd><named-content xmlns:xlink="http://www.w3.org/1999/xlink" content-type="family">Berothidae</named-content></kwd></kwd-group><mixed-citation publication-type="journal"><person-group><name><surname>Letardi</surname><given-names>Agostino</given-names></name><name><surname>Abdel-Dayem</surname><given-names>Mahmoud S.</given-names></name><name><surname>Al Dhafer</surname><given-names>Hathal M.</given-names></name></person-group><article-title>New faunal data on lacewings (<tp:taxon-name><tp:taxon-name-part taxon-name-part-type="class">Insecta</tp:taxon-name-part></tp:taxon-name>, <tp:taxon-name><tp:taxon-name-part taxon-name-part-type="order">Neuroptera</tp:taxon-name-part></tp:taxon-name>) collected from Saudi Arabia</article-title><source>Zookeys</source><day>28</day><month>5</month><year>2020</year><volume>936</volume><fpage>111</fpage><lpage>148</lpage><pub-id pub-id-type="doi">10.3897/zookeys.936.49962</pub-id></mixed-citation></tp:treatment-meta><tp:nomenclature><tp:taxon-name><object-id xmlns:xlink="http://www.w3.org/1999/xlink" content-type="arpha" xlink:type="simple">F8490AA6-50E1-508D-8A6E-B5A57354F8EC</object-id>
              <tp:taxon-name-part taxon-name-part-type="genus" reg="Podallea">Podallea</tp:taxon-name-part>
              <tp:taxon-name-part taxon-name-part-type="species" reg="arabica">arabica</tp:taxon-name-part>
            </tp:taxon-name><tp:taxon-authority>Aspöck &amp; Aspöck, 1981</tp:taxon-authority></tp:nomenclature><tp:treatment-sec sec-type="material" id="SECID0EX6AG"><title>Material examined.</title><p><bold>Al Bahah Province</bold>: Al Mekhwah, Shada Al-A’Ala Nature Reserve, <named-content xmlns:xlink="http://www.w3.org/1999/xlink" content-type="dwc:verbatimCoordinates" xlink:type="simple"><named-content content-type="geo-json" specific-use="{&#34;type&#34;:&#34;Point&#34;,&#34;coordinates&#34;:[41.301667,19.847500]}" id="NCID0ECABG" xlink:type="simple">19°50'51"N, 41°18'06"E</named-content></named-content>, 1358 m, 9 Apr 2019, <abbrev xmlns:xlink="http://www.w3.org/1999/xlink" xlink:title="light traps" id="ABBRID0EHABG" xlink:type="simple">LT</abbrev>, D. Baiocchi et al. leg., 1♂. <bold>Asir Province</bold>: Abha, Wadi Marabah (WSW Abha), <named-content xmlns:xlink="http://www.w3.org/1999/xlink" content-type="dwc:verbatimCoordinates" xlink:type="simple"><named-content content-type="geo-json" specific-use="{&#34;type&#34;:&#34;Point&#34;,&#34;coordinates&#34;:[42.368667,18.169667]}" id="NCID0EQABG" xlink:type="simple">18°10.18'N, 42°22.12'E</named-content></named-content>, 1197 m, 16 Apr 2016, <abbrev xmlns:xlink="http://www.w3.org/1999/xlink" xlink:title="light traps" id="ABBRID0EVABG" xlink:type="simple">LT</abbrev>, D. Baiocchi leg., 1♂ (<abbrev xmlns:xlink="http://www.w3.org/1999/xlink" xlink:title="Agostino Letardi collection" id="ABBRID0EZABG" xlink:type="simple">AL</abbrev>). <bold>Jizan Province</bold>: Al Darb, Wadi Reem, <named-content xmlns:xlink="http://www.w3.org/1999/xlink" content-type="dwc:verbatimCoordinates" xlink:type="simple"><named-content content-type="geo-json" specific-use="{&#34;type&#34;:&#34;Point&#34;,&#34;coordinates&#34;:[42.277733,17.875850]}" id="NCID0ECBBG" xlink:type="simple">17°52.551'N, 42°16.664'E</named-content></named-content>, 136 m, 5 Apr 2017, <abbrev xmlns:xlink="http://www.w3.org/1999/xlink" xlink:title="light traps" id="ABBRID0EHBBG" xlink:type="simple">LT</abbrev>, M.S. Abdel-Dayem leg., 1♀.</p></tp:treatment-sec><tp:treatment-sec sec-type="distribution" id="SECID0ELBBG"><title>Distribution.</title><p>Endemic to Saudi Arabia.</p></tp:treatment-sec><tp:treatment-sec sec-type="notes" id="SECID0EQBBG"><title>Notes.</title><p>The species was previously recorded in Asir Province (<xref ref-type="bibr" rid="B7">Aspöck and Aspöck 1981</xref>). The listed adult specimens were collected in sandy and rocky areas with <italic><tp:taxon-name><tp:taxon-name-part taxon-name-part-type="genus" reg="Acacia">Acacia</tp:taxon-name-part></tp:taxon-name></italic> woodlands at elevations of 136‒1359 m in southwestern Saudi Arabia.</p></tp:treatment-sec><ref-list><ref id="B7"><mixed-citation xmlns:xlink="http://www.w3.org/1999/xlink" xlink:type="simple"><person-group><name name-style="western"><surname>Aspöck</surname><given-names>U</given-names></name><name name-style="western"><surname>Aspöck</surname><given-names>H</given-names></name></person-group> (<year>1981</year>) <article-title>Das genus <italic><tp:taxon-name><tp:taxon-name-part taxon-name-part-type="genus">Podallea</tp:taxon-name-part></tp:taxon-name></italic> Navás, 1936 (<tp:taxon-name><tp:taxon-name-part taxon-name-part-type="order">Neuropteroidea</tp:taxon-name-part></tp:taxon-name>: <tp:taxon-name><tp:taxon-name-part taxon-name-part-type="order">Planipennia</tp:taxon-name-part></tp:taxon-name>: <tp:taxon-name><tp:taxon-name-part taxon-name-part-type="family">Berothidae</tp:taxon-name-part></tp:taxon-name>).</article-title><source>Zeitschrift der Arbeitsgemeinschaft Österreichischer Entomologen</source><volume>32</volume>: <fpage>81</fpage>–<lpage>96</lpage>. <ext-link xlink:type="simple" ext-link-type="uri" xlink:href="https://www.zobodat.at/pdf/ZAOE_32_0081-0096.pdf">https://www.zobodat.at/pdf/ZAOE_32_0081-0096.pdf</ext-link> [2019-9-15]</mixed-citation></ref></ref-list></tp:taxon-treatment>
