# Supplementary material for: New faunal data on lacewings (Insecta, Neuroptera) collected from Saudi Arabia
Source: Zookeys. 2020 May 28;936:111–48. doi: 10.3897/zookeys.936.49962 (PMC7272473; doi:10.3897/zookeys.936.49962)
Supplement: XML Treatment for Croce aristata [file zookeys.936.49962-treatment17.xml]

<!DOCTYPE tp:taxon-treatment
  PUBLIC "-//TaxonX//DTD Taxonomic Treatment Publishing DTD v0 20100105//EN" "tax-treatment-NSO.dtd">
<tp:taxon-treatment xmlns:tp="http://www.plazi.org/taxpub"><tp:treatment-meta><kwd-group><label>Taxon classification</label><kwd><named-content xmlns:xlink="http://www.w3.org/1999/xlink" content-type="kingdom">Animalia</named-content></kwd><kwd><named-content xmlns:xlink="http://www.w3.org/1999/xlink" content-type="order">Neuroptera</named-content></kwd><kwd><named-content xmlns:xlink="http://www.w3.org/1999/xlink" content-type="family">Nemopteridae</named-content></kwd></kwd-group><mixed-citation publication-type="journal"><person-group><name><surname>Letardi</surname><given-names>Agostino</given-names></name><name><surname>Abdel-Dayem</surname><given-names>Mahmoud S.</given-names></name><name><surname>Al Dhafer</surname><given-names>Hathal M.</given-names></name></person-group><article-title>New faunal data on lacewings (<tp:taxon-name><tp:taxon-name-part taxon-name-part-type="class">Insecta</tp:taxon-name-part></tp:taxon-name>, <tp:taxon-name><tp:taxon-name-part taxon-name-part-type="order">Neuroptera</tp:taxon-name-part></tp:taxon-name>) collected from Saudi Arabia</article-title><source>Zookeys</source><day>28</day><month>5</month><year>2020</year><volume>936</volume><fpage>111</fpage><lpage>148</lpage><pub-id pub-id-type="doi">10.3897/zookeys.936.49962</pub-id></mixed-citation></tp:treatment-meta><tp:nomenclature><tp:taxon-name><object-id xmlns:xlink="http://www.w3.org/1999/xlink" content-type="arpha" xlink:type="simple">5A733A99-DEC8-5118-BAD7-713522521B10</object-id>
              <tp:taxon-name-part taxon-name-part-type="genus" reg="Croce">Croce</tp:taxon-name-part>
              <tp:taxon-name-part taxon-name-part-type="species" reg="aristata">aristata</tp:taxon-name-part>
            </tp:taxon-name><tp:taxon-authority>(Klug, 1836)</tp:taxon-authority></tp:nomenclature><tp:treatment-sec sec-type="material" id="SECID0EODBG"><title>Material examined.</title><p><bold>Al Bahah Province</bold>: Al Makhwah, Wadi Reyam (NE Al Makhwah), <named-content xmlns:xlink="http://www.w3.org/1999/xlink" content-type="dwc:verbatimCoordinates" xlink:type="simple"><named-content content-type="geo-json" specific-use="{&#34;type&#34;:&#34;Point&#34;,&#34;coordinates&#34;:[41.376111,19.841111]}" id="NCID0EZDBG" xlink:type="simple">19°50'28"N, 41°22'34"E</named-content></named-content>, 473 m, 7 Apr 2019, <abbrev xmlns:xlink="http://www.w3.org/1999/xlink" xlink:title="light traps" id="ABBRID0E5DBG" xlink:type="simple">LT</abbrev>, D. Baiocchi et al. leg., 1♀.</p></tp:treatment-sec><tp:treatment-sec sec-type="distribution" id="SECID0ECEBG"><title>Distribution.</title><p>Africa: widespread in northern Africa, Ethiopia. Asia: Israel, Oman, Saudi Arabia. Polycentric Afro-syroeremic species.</p></tp:treatment-sec><tp:treatment-sec sec-type="biology" id="SECID0EHEBG"><title>Biology.</title><p>This species lives in deserted mines and caves, normally hiding under stones (<xref ref-type="bibr" rid="B18">Hafez and El Moursy 1964</xref>).</p></tp:treatment-sec><tp:treatment-sec sec-type="notes" id="SECID0EREBG"><title>Notes.</title><p>It was previously collected in Riyadh Province (<xref ref-type="bibr" rid="B35">Meinander 1980</xref>). The listed female specimen was collected in foothill <italic><tp:taxon-name><tp:taxon-name-part taxon-name-part-type="genus" reg="Acacia">Acacia</tp:taxon-name-part></tp:taxon-name></italic> woodlands at low elevation of 473 m in southwestern Saudi Arabia.</p></tp:treatment-sec><ref-list><ref id="B18"><mixed-citation xmlns:xlink="http://www.w3.org/1999/xlink" xlink:type="simple"><person-group><name name-style="western"><surname>Hafez</surname><given-names>M</given-names></name><name name-style="western"><surname>El-Moursy</surname><given-names>AA</given-names></name></person-group> (<year>1964</year>) <article-title>On the biology of <italic><tp:taxon-name><tp:taxon-name-part taxon-name-part-type="genus">Klugina</tp:taxon-name-part> <tp:taxon-name-part taxon-name-part-type="species">aristata</tp:taxon-name-part></tp:taxon-name></italic> Klug (<tp:taxon-name><tp:taxon-name-part taxon-name-part-type="order">Neuroptera</tp:taxon-name-part></tp:taxon-name>: <tp:taxon-name><tp:taxon-name-part taxon-name-part-type="family">Nemopteridae</tp:taxon-name-part></tp:taxon-name>).</article-title><source>Bulletin de la Société Royale Entomologique d’Egypte</source><volume>48</volume>: <fpage>183</fpage>–<lpage>191</lpage>.</mixed-citation></ref><ref id="B35"><mixed-citation xmlns:xlink="http://www.w3.org/1999/xlink" xlink:type="simple"><person-group><name name-style="western"><surname>Meinander</surname><given-names>M</given-names></name></person-group> (<year>1980</year>) <article-title>Insects of Saudi Arabia. <tp:taxon-name><tp:taxon-name-part taxon-name-part-type="order">Neuroptera</tp:taxon-name-part></tp:taxon-name>: Fam. <tp:taxon-name><tp:taxon-name-part taxon-name-part-type="family">Nemopteridae</tp:taxon-name-part></tp:taxon-name>.</article-title><source>Fauna of Saudi Arabia</source><volume>2</volume>: <fpage>174</fpage>–<lpage>178</lpage>.</mixed-citation></ref></ref-list></tp:taxon-treatment>
