# Supplementary material for: New faunal data on lacewings (Insecta, Neuroptera) collected from Saudi Arabia
Source: Zookeys. 2020 May 28;936:111–48. doi: 10.3897/zookeys.936.49962 (PMC7272473; doi:10.3897/zookeys.936.49962)
Supplement: XML Treatment for Dielocroce elegans [file zookeys.936.49962-treatment20.xml]

<!DOCTYPE tp:taxon-treatment
  PUBLIC "-//TaxonX//DTD Taxonomic Treatment Publishing DTD v0 20100105//EN" "tax-treatment-NSO.dtd">
<tp:taxon-treatment xmlns:tp="http://www.plazi.org/taxpub"><tp:treatment-meta><kwd-group><label>Taxon classification</label><kwd><named-content xmlns:xlink="http://www.w3.org/1999/xlink" content-type="kingdom">Animalia</named-content></kwd><kwd><named-content xmlns:xlink="http://www.w3.org/1999/xlink" content-type="order">Neuroptera</named-content></kwd><kwd><named-content xmlns:xlink="http://www.w3.org/1999/xlink" content-type="family">Nemopteridae</named-content></kwd></kwd-group><mixed-citation publication-type="journal"><person-group><name><surname>Letardi</surname><given-names>Agostino</given-names></name><name><surname>Abdel-Dayem</surname><given-names>Mahmoud S.</given-names></name><name><surname>Al Dhafer</surname><given-names>Hathal M.</given-names></name></person-group><article-title>New faunal data on lacewings (<tp:taxon-name><tp:taxon-name-part taxon-name-part-type="class">Insecta</tp:taxon-name-part></tp:taxon-name>, <tp:taxon-name><tp:taxon-name-part taxon-name-part-type="order">Neuroptera</tp:taxon-name-part></tp:taxon-name>) collected from Saudi Arabia</article-title><source>Zookeys</source><day>28</day><month>5</month><year>2020</year><volume>936</volume><fpage>111</fpage><lpage>148</lpage><pub-id pub-id-type="doi">10.3897/zookeys.936.49962</pub-id></mixed-citation></tp:treatment-meta><tp:nomenclature><tp:taxon-name><object-id xmlns:xlink="http://www.w3.org/1999/xlink" content-type="arpha" xlink:type="simple">A80B07C2-EC81-5F27-8E3D-BC0EA3769552</object-id>
              <tp:taxon-name-part taxon-name-part-type="genus" reg="Dielocroce">Dielocroce</tp:taxon-name-part>
              <tp:taxon-name-part taxon-name-part-type="species" reg="elegans">elegans</tp:taxon-name-part>
            </tp:taxon-name><tp:taxon-authority>(Alexandrov-Martynov, 1930)</tp:taxon-authority></tp:nomenclature><tp:treatment-sec sec-type="material" id="SECID0ENLBG"><title>Material examined.</title><p><bold>Al Bahah Province</bold>: Al Mekhwah, Shada Al Asfal, Al-Hamadah, <named-content xmlns:xlink="http://www.w3.org/1999/xlink" content-type="dwc:verbatimCoordinates" xlink:type="simple"><named-content content-type="geo-json" specific-use="{&#34;type&#34;:&#34;Point&#34;,&#34;coordinates&#34;:[41.317867,20.179167]}" id="NCID0EYLBG" xlink:type="simple">20°10.750'N, 41°19.072'E</named-content></named-content>, 554 m, 30 Mar 2017, <abbrev xmlns:xlink="http://www.w3.org/1999/xlink" xlink:title="light traps" id="ABBRID0E4LBG" xlink:type="simple">LT</abbrev>, M.S. Abdel-Dayem leg., 1♂; 10 km NNW of Al Makhwah, <named-content xmlns:xlink="http://www.w3.org/1999/xlink" content-type="dwc:verbatimCoordinates" xlink:type="simple"><named-content content-type="geo-json" specific-use="{&#34;type&#34;:&#34;Point&#34;,&#34;coordinates&#34;:[41.373333,19.841167]}" id="NCID0EEMBG" xlink:type="simple">19°50.47'N, 41°22.40'E</named-content></named-content>, 630 m, 31 Mar 2017, <abbrev xmlns:xlink="http://www.w3.org/1999/xlink" xlink:title="light traps" id="ABBRID0EJMBG" xlink:type="simple">LT</abbrev>, D. Baiocchi leg., 5♀ and 4♂. <bold>Riyadh Province</bold>: Hotat Bani Tamim, Ibex Reserve Protected Area, (W Hotat Bani Tamim), <named-content xmlns:xlink="http://www.w3.org/1999/xlink" content-type="dwc:verbatimCoordinates" xlink:type="simple"><named-content content-type="geo-json" specific-use="{&#34;type&#34;:&#34;Point&#34;,&#34;coordinates&#34;:[46.356000,23.351167]}" id="NCID0ESMBG" xlink:type="simple">23°21.07'N, 46°21.36'E</named-content></named-content>, 709 m, 11 Apr 2017, <abbrev xmlns:xlink="http://www.w3.org/1999/xlink" xlink:title="light traps" id="ABBRID0EXMBG" xlink:type="simple">LT</abbrev>, D. Baiocchi leg., 33♀ and 26♂; <italic>ibidem</italic>, 1♀ and 1♂ (<abbrev xmlns:xlink="http://www.w3.org/1999/xlink" xlink:title="Agostino Letardi collection" id="ABBRID0E4MBG" xlink:type="simple">AL</abbrev>). Riyadh, NW Al Uyaynah, <named-content xmlns:xlink="http://www.w3.org/1999/xlink" content-type="dwc:verbatimCoordinates" xlink:type="simple"><named-content content-type="geo-json" specific-use="{&#34;type&#34;:&#34;Point&#34;,&#34;coordinates&#34;:[46.290000,24.888833]}" id="NCID0EENBG" xlink:type="simple">24°53.33'N, 46°17.40'E</named-content></named-content>, 761 m, 10 Apr 2016, <abbrev xmlns:xlink="http://www.w3.org/1999/xlink" xlink:title="light traps" id="ABBRID0EJNBG" xlink:type="simple">LT</abbrev>, D. Baiocchi leg., 2♀; <italic>ibidem</italic>, 1♀ (<abbrev xmlns:xlink="http://www.w3.org/1999/xlink" xlink:title="Agostino Letardi collection" id="ABBRID0EPNBG" xlink:type="simple">AL</abbrev>).</p></tp:treatment-sec><tp:treatment-sec sec-type="distribution" id="SECID0ETNBG"><title>Distribution.</title><p>Asia: Afghanistan, Iran, Israel, Oman, Pakistan, Saudi Arabia, Syria, United Arab Emirates, Yemen. A Syro-iranoeremic species.</p></tp:treatment-sec><tp:treatment-sec sec-type="notes" id="SECID0EYNBG"><title>Notes.</title><p>This species was formerly reported in Asir, Makkah and Riyadh provinces (<xref ref-type="bibr" rid="B35">Meinander 1980</xref>). The listed specimens were collected in sandy areas with <italic><tp:taxon-name><tp:taxon-name-part taxon-name-part-type="genus" reg="Acacia">Acacia</tp:taxon-name-part></tp:taxon-name></italic> woodlands at low elevation (554‒6761 m) in southwestern and central Saudi Arabia.</p></tp:treatment-sec><ref-list><ref id="B35"><mixed-citation xmlns:xlink="http://www.w3.org/1999/xlink" xlink:type="simple"><person-group><name name-style="western"><surname>Meinander</surname><given-names>M</given-names></name></person-group> (<year>1980</year>) <article-title>Insects of Saudi Arabia. <tp:taxon-name><tp:taxon-name-part taxon-name-part-type="order">Neuroptera</tp:taxon-name-part></tp:taxon-name>: Fam. <tp:taxon-name><tp:taxon-name-part taxon-name-part-type="family">Nemopteridae</tp:taxon-name-part></tp:taxon-name>.</article-title><source>Fauna of Saudi Arabia</source><volume>2</volume>: <fpage>174</fpage>–<lpage>178</lpage>.</mixed-citation></ref></ref-list></tp:taxon-treatment>
