# Supplementary material for: New faunal data on lacewings (Insecta, Neuroptera) collected from Saudi Arabia
Source: Zookeys. 2020 May 28;936:111–48. doi: 10.3897/zookeys.936.49962 (PMC7272473; doi:10.3897/zookeys.936.49962)
Supplement: XML Treatment for Halter halteratus [file zookeys.936.49962-treatment22.xml]

<!DOCTYPE tp:taxon-treatment
  PUBLIC "-//TaxonX//DTD Taxonomic Treatment Publishing DTD v0 20100105//EN" "tax-treatment-NSO.dtd">
<tp:taxon-treatment xmlns:tp="http://www.plazi.org/taxpub"><tp:treatment-meta><kwd-group><label>Taxon classification</label><kwd><named-content xmlns:xlink="http://www.w3.org/1999/xlink" content-type="kingdom">Animalia</named-content></kwd><kwd><named-content xmlns:xlink="http://www.w3.org/1999/xlink" content-type="order">Neuroptera</named-content></kwd><kwd><named-content xmlns:xlink="http://www.w3.org/1999/xlink" content-type="family">Nemopteridae</named-content></kwd></kwd-group><mixed-citation publication-type="journal"><person-group><name><surname>Letardi</surname><given-names>Agostino</given-names></name><name><surname>Abdel-Dayem</surname><given-names>Mahmoud S.</given-names></name><name><surname>Al Dhafer</surname><given-names>Hathal M.</given-names></name></person-group><article-title>New faunal data on lacewings (<tp:taxon-name><tp:taxon-name-part taxon-name-part-type="class">Insecta</tp:taxon-name-part></tp:taxon-name>, <tp:taxon-name><tp:taxon-name-part taxon-name-part-type="order">Neuroptera</tp:taxon-name-part></tp:taxon-name>) collected from Saudi Arabia</article-title><source>Zookeys</source><day>28</day><month>5</month><year>2020</year><volume>936</volume><fpage>111</fpage><lpage>148</lpage><pub-id pub-id-type="doi">10.3897/zookeys.936.49962</pub-id></mixed-citation></tp:treatment-meta><tp:nomenclature><tp:taxon-name><object-id xmlns:xlink="http://www.w3.org/1999/xlink" content-type="arpha" xlink:type="simple">5F03C30C-B524-558F-A23A-006C03E62F27</object-id>
              <tp:taxon-name-part taxon-name-part-type="genus" reg="Halter">Halter</tp:taxon-name-part>
              <tp:taxon-name-part taxon-name-part-type="species" reg="halteratus">halteratus</tp:taxon-name-part>
            </tp:taxon-name><tp:taxon-authority>(Forskål, 1775)</tp:taxon-authority></tp:nomenclature><tp:treatment-sec sec-type="material" id="SECID0ECSBG"><title>Material examined.</title><p><bold>Riyadh Province</bold>: Al Aflag, Farshet Sheaal (NW Al Naifiyah), <named-content xmlns:xlink="http://www.w3.org/1999/xlink" content-type="dwc:verbatimCoordinates" xlink:type="simple"><named-content content-type="geo-json" specific-use="{&#34;type&#34;:&#34;Point&#34;,&#34;coordinates&#34;:[46.575733,22.424933]}" id="NCID0ENSBG" xlink:type="simple">22°25.496'N, 46°34.544'E</named-content></named-content>, 606 m, <abbrev xmlns:xlink="http://www.w3.org/1999/xlink" xlink:title="light traps" id="ABBRID0ESSBG" xlink:type="simple">LT</abbrev>, 10 Apr 2015, <abbrev xmlns:xlink="http://www.w3.org/1999/xlink" xlink:title="light traps" id="ABBRID0EWSBG" xlink:type="simple">LT</abbrev>, Al Dhafer et al. leg., 1♀; <italic>ibidem</italic>, <named-content xmlns:xlink="http://www.w3.org/1999/xlink" content-type="dwc:verbatimCoordinates" xlink:type="simple"><named-content content-type="geo-json" specific-use="{&#34;type&#34;:&#34;Point&#34;,&#34;coordinates&#34;:[46.593233,22.406350]}" id="NCID0E6SBG" xlink:type="simple">22°24.381'N, 46°35.594'E</named-content></named-content>, 596 m, <abbrev xmlns:xlink="http://www.w3.org/1999/xlink" xlink:title="light traps" id="ABBRID0EETBG" xlink:type="simple">LT</abbrev>, 12 Apr 2015, <abbrev xmlns:xlink="http://www.w3.org/1999/xlink" xlink:title="light traps" id="ABBRID0EITBG" xlink:type="simple">LT</abbrev>, Al Dhafer et al. leg., 1♂; Wadi Ghaihab (33 km N Layla), <named-content xmlns:xlink="http://www.w3.org/1999/xlink" content-type="dwc:verbatimCoordinates" xlink:type="simple"><named-content content-type="geo-json" specific-use="{&#34;type&#34;:&#34;Point&#34;,&#34;coordinates&#34;:[46.413467,22.326683]}" id="NCID0EPTBG" xlink:type="simple">22°19.601'N, 46°24.808’E</named-content></named-content>, 460 m, <abbrev xmlns:xlink="http://www.w3.org/1999/xlink" xlink:title="light traps" id="ABBRID0EUTBG" xlink:type="simple">LT</abbrev>, 10 Apr 2015, <abbrev xmlns:xlink="http://www.w3.org/1999/xlink" xlink:title="light traps" id="ABBRID0EYTBG" xlink:type="simple">LT</abbrev>, Al Dhafer et al. leg., 1♂. Al Zulfi, Rawdhat Al Sabalah, <named-content xmlns:xlink="http://www.w3.org/1999/xlink" content-type="dwc:verbatimCoordinates" xlink:type="simple"><named-content content-type="geo-json" specific-use="{&#34;type&#34;:&#34;Point&#34;,&#34;coordinates&#34;:[44.983517,26.358700]}" id="NCID0E6TBG" xlink:type="simple">26°21.522'N, 44°59.011'E</named-content></named-content>, 664 m, <abbrev xmlns:xlink="http://www.w3.org/1999/xlink" xlink:title="light traps" id="ABBRID0EEUBG" xlink:type="simple">LT</abbrev>, 19 May 2015, <abbrev xmlns:xlink="http://www.w3.org/1999/xlink" xlink:title="light traps" id="ABBRID0EIUBG" xlink:type="simple">LT</abbrev>, Al Dhafer et al. leg., 2♂. Hotat Bani Tamim, Ibex Reserve Protected Area, (W Hotat Bani Tamim), <named-content xmlns:xlink="http://www.w3.org/1999/xlink" content-type="dwc:verbatimCoordinates" xlink:type="simple"><named-content content-type="geo-json" specific-use="{&#34;type&#34;:&#34;Point&#34;,&#34;coordinates&#34;:[46.356000,23.351167]}" id="NCID0EPUBG" xlink:type="simple">23°21.07'N, 46°21.36'E</named-content></named-content>, 709 m, 11 Apr 2017, <abbrev xmlns:xlink="http://www.w3.org/1999/xlink" xlink:title="light traps" id="ABBRID0EUUBG" xlink:type="simple">LT</abbrev>, D. Baiocchi leg., 2♀ and 9♂; <italic>ibidem</italic>, 1♀ and 1♂ (<abbrev xmlns:xlink="http://www.w3.org/1999/xlink" xlink:title="Agostino Letardi collection" id="ABBRID0E1UBG" xlink:type="simple">AL</abbrev>). Ramah, Rawdat Khuraim (100 km NE Riyadh), <named-content xmlns:xlink="http://www.w3.org/1999/xlink" content-type="dwc:verbatimCoordinates" xlink:type="simple"><named-content content-type="geo-json" specific-use="{&#34;type&#34;:&#34;Point&#34;,&#34;coordinates&#34;:[47.231050,25.432383]}" id="NCID0EBVBG" xlink:type="simple">25°25.943'N, 47°13.863'E</named-content></named-content>, 572 m, 15 May 2012, <abbrev xmlns:xlink="http://www.w3.org/1999/xlink" xlink:title="light traps" id="ABBRID0EGVBG" xlink:type="simple">LT</abbrev>, M.S. Abdel-Dayem leg., 1♀ and 1♂; <italic>ibidem</italic>, <named-content xmlns:xlink="http://www.w3.org/1999/xlink" content-type="dwc:verbatimCoordinates" xlink:type="simple"><named-content content-type="geo-json" specific-use="{&#34;type&#34;:&#34;Point&#34;,&#34;coordinates&#34;:[47.278533,25.383100]}" id="NCID0EPVBG" xlink:type="simple">25°22.986'N, 47°16.712'E</named-content></named-content>, 559 m, 28 Apr 2012, <abbrev xmlns:xlink="http://www.w3.org/1999/xlink" xlink:title="light traps" id="ABBRID0EUVBG" xlink:type="simple">LT</abbrev>, M.S. Abdel-Dayem leg., 3♂. Riyadh, Wadi Hanifa, <named-content xmlns:xlink="http://www.w3.org/1999/xlink" content-type="dwc:verbatimCoordinates" xlink:type="simple"><named-content content-type="geo-json" specific-use="{&#34;type&#34;:&#34;Point&#34;,&#34;coordinates&#34;:[46.181717,24.907033]}" id="NCID0E2VBG" xlink:type="simple">24°54.422'N, 46°10.903'E</named-content></named-content>, 809 m, <abbrev xmlns:xlink="http://www.w3.org/1999/xlink" xlink:title="light traps" id="ABBRID0EAWBG" xlink:type="simple">LT</abbrev>, 22 Apr 2017, M. Abdel-Dayem et al. leg., 3♂.</p></tp:treatment-sec><tp:treatment-sec sec-type="distribution" id="SECID0EEWBG"><title>Distribution.</title><p>Africa: widespread in North Africa, Mauritania, Sudan. Asia: Afghanistan, India, Iran, Iraq, Israel, Kuwait, Oman, Pakistan, Saudi Arabia, Syria, Yemen. A polycentric Afro-syro-iranoeremic species.</p></tp:treatment-sec><tp:treatment-sec sec-type="notes" id="SECID0EJWBG"><title>Notes.</title><p>This species was previously collected in Hail, Madinah, Makkah, and Riyadh provinces (<xref ref-type="bibr" rid="B35">Meinander 1980</xref>). The listed specimens were collected at low elevations (460‒809 m) in central Saudi Arabia in sandy areas dominated with <italic><tp:taxon-name><tp:taxon-name-part taxon-name-part-type="genus" reg="Acacia">Acacia</tp:taxon-name-part></tp:taxon-name></italic> woodlands or <italic><tp:taxon-name><tp:taxon-name-part taxon-name-part-type="genus" reg="Calotropis">Calotropis</tp:taxon-name-part> <tp:taxon-name-part taxon-name-part-type="species" reg="procera">procera</tp:taxon-name-part></tp:taxon-name></italic> (Aiton) W.T. Aiton (<tp:taxon-name><tp:taxon-name-part taxon-name-part-type="family">Apocynaceae</tp:taxon-name-part></tp:taxon-name>), or areas cultivated with wheat. Also, two males were collected from <italic><tp:taxon-name><tp:taxon-name-part taxon-name-part-type="genus" reg="Acacia">Acacia</tp:taxon-name-part> <tp:taxon-name-part taxon-name-part-type="species" reg="gerrardii">gerrardii</tp:taxon-name-part></tp:taxon-name></italic> Benth. (<tp:taxon-name><tp:taxon-name-part taxon-name-part-type="family">Fabaceae</tp:taxon-name-part></tp:taxon-name>), in a gravelly area at Wadi Ghaihab, Al Aflag.</p></tp:treatment-sec><ref-list><ref id="B35"><mixed-citation xmlns:xlink="http://www.w3.org/1999/xlink" xlink:type="simple"><person-group><name name-style="western"><surname>Meinander</surname><given-names>M</given-names></name></person-group> (<year>1980</year>) <article-title>Insects of Saudi Arabia. <tp:taxon-name><tp:taxon-name-part taxon-name-part-type="order">Neuroptera</tp:taxon-name-part></tp:taxon-name>: Fam. <tp:taxon-name><tp:taxon-name-part taxon-name-part-type="family">Nemopteridae</tp:taxon-name-part></tp:taxon-name>.</article-title><source>Fauna of Saudi Arabia</source><volume>2</volume>: <fpage>174</fpage>–<lpage>178</lpage>.</mixed-citation></ref></ref-list></tp:taxon-treatment>
