# Supplementary material for: New faunal data on lacewings (Insecta, Neuroptera) collected from Saudi Arabia
Source: Zookeys. 2020 May 28;936:111–48. doi: 10.3897/zookeys.936.49962 (PMC7272473; doi:10.3897/zookeys.936.49962)
Supplement: XML Treatment for Goniocercus walkeri [file zookeys.936.49962-treatment23.xml]

<!DOCTYPE tp:taxon-treatment
  PUBLIC "-//TaxonX//DTD Taxonomic Treatment Publishing DTD v0 20100105//EN" "tax-treatment-NSO.dtd">
<tp:taxon-treatment xmlns:tp="http://www.plazi.org/taxpub"><tp:treatment-meta><kwd-group><label>Taxon classification</label><kwd><named-content xmlns:xlink="http://www.w3.org/1999/xlink" content-type="kingdom">Animalia</named-content></kwd><kwd><named-content xmlns:xlink="http://www.w3.org/1999/xlink" content-type="order">Neuroptera</named-content></kwd><kwd><named-content xmlns:xlink="http://www.w3.org/1999/xlink" content-type="family">Myrmeleontidae</named-content></kwd></kwd-group><mixed-citation publication-type="journal"><person-group><name><surname>Letardi</surname><given-names>Agostino</given-names></name><name><surname>Abdel-Dayem</surname><given-names>Mahmoud S.</given-names></name><name><surname>Al Dhafer</surname><given-names>Hathal M.</given-names></name></person-group><article-title>New faunal data on lacewings (<tp:taxon-name><tp:taxon-name-part taxon-name-part-type="class">Insecta</tp:taxon-name-part></tp:taxon-name>, <tp:taxon-name><tp:taxon-name-part taxon-name-part-type="order">Neuroptera</tp:taxon-name-part></tp:taxon-name>) collected from Saudi Arabia</article-title><source>Zookeys</source><day>28</day><month>5</month><year>2020</year><volume>936</volume><fpage>111</fpage><lpage>148</lpage><pub-id pub-id-type="doi">10.3897/zookeys.936.49962</pub-id></mixed-citation></tp:treatment-meta><tp:nomenclature><tp:taxon-name><object-id xmlns:xlink="http://www.w3.org/1999/xlink" content-type="arpha" xlink:type="simple">3AD70EB7-5521-5C5C-8356-132288887433</object-id>
              <tp:taxon-name-part taxon-name-part-type="genus" reg="Goniocercus">Goniocercus</tp:taxon-name-part>
              <tp:taxon-name-part taxon-name-part-type="species" reg="walkeri">walkeri</tp:taxon-name-part>
            </tp:taxon-name><tp:taxon-authority>(McLachlan, 1894) (Fig. 3A)</tp:taxon-authority></tp:nomenclature><tp:treatment-sec sec-type="material" id="SECID0EMZBG"><title>Material examined.</title><p><bold>Al Bahah Province</bold>: Al Mekhwah, Shada Al-A’Ala Nature Reserve, <named-content xmlns:xlink="http://www.w3.org/1999/xlink" content-type="dwc:verbatimCoordinates" xlink:type="simple"><named-content content-type="geo-json" specific-use="{&#34;type&#34;:&#34;Point&#34;,&#34;coordinates&#34;:[41.311200,19.876600]}" id="NCID0EXZBG" xlink:type="simple">19°52.596'N, 41°18.672'E</named-content></named-content>, 892 m, 21 Apr 2014, <abbrev xmlns:xlink="http://www.w3.org/1999/xlink" xlink:title="light traps" id="ABBRID0E3ZBG" xlink:type="simple">LT</abbrev>, Al Dhafer et al., 1♀; Wadi Reyam (NE Al Makhwah), <named-content xmlns:xlink="http://www.w3.org/1999/xlink" content-type="dwc:verbatimCoordinates" xlink:type="simple"><named-content content-type="geo-json" specific-use="{&#34;type&#34;:&#34;Point&#34;,&#34;coordinates&#34;:[41.376111,19.841111]}" id="NCID0ED1BG" xlink:type="simple">19°50'28"N, 41°22'34"E</named-content></named-content>, 473 m, 7 Apr 2019, <abbrev xmlns:xlink="http://www.w3.org/1999/xlink" xlink:title="light traps" id="ABBRID0EI1BG" xlink:type="simple">LT</abbrev>, D. Baiocchi et al. leg., 1♀ and 1♂. <bold>Riyadh Province</bold>: Al Aflag, Farshet Sheaal (NW Al Naifiyah), <named-content xmlns:xlink="http://www.w3.org/1999/xlink" content-type="dwc:verbatimCoordinates" xlink:type="simple"><named-content content-type="geo-json" specific-use="{&#34;type&#34;:&#34;Point&#34;,&#34;coordinates&#34;:[46.575717,22.425717]}" id="NCID0ER1BG" xlink:type="simple">22°25.543'N, 46°34.543'E</named-content></named-content>, 589 m, 15 Oct 2015, <abbrev xmlns:xlink="http://www.w3.org/1999/xlink" xlink:title="light traps" id="ABBRID0EW1BG" xlink:type="simple">LT</abbrev>, Al Dhafer et al. leg., 1♀. Ramah, Rawdat Khuraim (100 km NE Riyadh), <named-content xmlns:xlink="http://www.w3.org/1999/xlink" content-type="dwc:verbatimCoordinates" xlink:type="simple"><named-content content-type="geo-json" specific-use="{&#34;type&#34;:&#34;Point&#34;,&#34;coordinates&#34;:[47.231050,25.432383]}" id="NCID0E41BG" xlink:type="simple">25°25.943'N, 47°13.863'E</named-content></named-content>, 572 m, 28 Aug 2012, <abbrev xmlns:xlink="http://www.w3.org/1999/xlink" xlink:title="light traps" id="ABBRID0EC2BG" xlink:type="simple">LT</abbrev>, M.S. Abdel-Dayem et al. leg., 1♂.</p></tp:treatment-sec><tp:treatment-sec sec-type="distribution" id="SECID0EG2BG"><title>Distribution.</title><p>Arica: Kenya, Sudan. Asia: Iran, Israel, Saudi Arabia, Yemen. A polycentric Afro-syro-iranoeremic species.</p></tp:treatment-sec><tp:treatment-sec sec-type="notes" id="SECID0EL2BG"><title>Notes.</title><p>This species was previously reported in Al Bahah Province (<xref ref-type="bibr" rid="B20">Hölzel 1982</xref>). The listed specimens were collected in sandy <italic><tp:taxon-name><tp:taxon-name-part taxon-name-part-type="genus" reg="Acacia">Acacia</tp:taxon-name-part></tp:taxon-name></italic> woodlands at elevations of 473‒892 m in southwestern Saudi Arabia, and from communities of <italic><tp:taxon-name><tp:taxon-name-part taxon-name-part-type="genus" reg="Acacia">Acacia</tp:taxon-name-part> <tp:taxon-name-part taxon-name-part-type="species" reg="ehrenbergiana">ehrenbergiana</tp:taxon-name-part></tp:taxon-name></italic> Heyne and <italic><tp:taxon-name><tp:taxon-name-part taxon-name-part-type="genus" reg="Rhazya">Rhazya</tp:taxon-name-part> <tp:taxon-name-part taxon-name-part-type="species" reg="stricta">stricta</tp:taxon-name-part></tp:taxon-name></italic> Decne. (<tp:taxon-name><tp:taxon-name-part taxon-name-part-type="family">Apocynaceae</tp:taxon-name-part></tp:taxon-name>) at elevations of 572‒589 m in the sandy areas of central Saudi Arabia.</p></tp:treatment-sec><ref-list><ref id="B20"><mixed-citation xmlns:xlink="http://www.w3.org/1999/xlink" xlink:type="simple"><person-group><name name-style="western"><surname>Hölzel</surname><given-names>H</given-names></name></person-group> (<year>1982</year>) <article-title>Insects of Saudi Arabia. <tp:taxon-name><tp:taxon-name-part taxon-name-part-type="order">Neuroptera</tp:taxon-name-part></tp:taxon-name>: Fam. <tp:taxon-name><tp:taxon-name-part taxon-name-part-type="family">Myrmeleontidae</tp:taxon-name-part></tp:taxon-name>.</article-title><source>Fauna of Saudi Arabia</source><volume>4</volume>: <fpage>244</fpage>–<lpage>270</lpage>.</mixed-citation></ref></ref-list></tp:taxon-treatment>
