# Supplementary material for: New faunal data on lacewings (Insecta, Neuroptera) collected from Saudi Arabia
Source: Zookeys. 2020 May 28;936:111–48. doi: 10.3897/zookeys.936.49962 (PMC7272473; doi:10.3897/zookeys.936.49962)
Supplement: XML Treatment for Stenares irroratus [file zookeys.936.49962-treatment24.xml]

<!DOCTYPE tp:taxon-treatment
  PUBLIC "-//TaxonX//DTD Taxonomic Treatment Publishing DTD v0 20100105//EN" "tax-treatment-NSO.dtd">
<tp:taxon-treatment xmlns:tp="http://www.plazi.org/taxpub"><tp:treatment-meta><kwd-group><label>Taxon classification</label><kwd><named-content xmlns:xlink="http://www.w3.org/1999/xlink" content-type="kingdom">Animalia</named-content></kwd><kwd><named-content xmlns:xlink="http://www.w3.org/1999/xlink" content-type="order">Neuroptera</named-content></kwd><kwd><named-content xmlns:xlink="http://www.w3.org/1999/xlink" content-type="family">Myrmeleontidae</named-content></kwd></kwd-group><mixed-citation publication-type="journal"><person-group><name><surname>Letardi</surname><given-names>Agostino</given-names></name><name><surname>Abdel-Dayem</surname><given-names>Mahmoud S.</given-names></name><name><surname>Al Dhafer</surname><given-names>Hathal M.</given-names></name></person-group><article-title>New faunal data on lacewings (<tp:taxon-name><tp:taxon-name-part taxon-name-part-type="class">Insecta</tp:taxon-name-part></tp:taxon-name>, <tp:taxon-name><tp:taxon-name-part taxon-name-part-type="order">Neuroptera</tp:taxon-name-part></tp:taxon-name>) collected from Saudi Arabia</article-title><source>Zookeys</source><day>28</day><month>5</month><year>2020</year><volume>936</volume><fpage>111</fpage><lpage>148</lpage><pub-id pub-id-type="doi">10.3897/zookeys.936.49962</pub-id></mixed-citation></tp:treatment-meta><tp:nomenclature><tp:taxon-name><object-id xmlns:xlink="http://www.w3.org/1999/xlink" content-type="arpha" xlink:type="simple">02A8EA42-B80C-593B-9691-E916A363252A</object-id>
              <tp:taxon-name-part taxon-name-part-type="genus" reg="Stenares">Stenares</tp:taxon-name-part>
              <tp:taxon-name-part taxon-name-part-type="species" reg="irroratus">irroratus</tp:taxon-name-part>
            </tp:taxon-name><tp:taxon-authority>Navás, 1912 (Fig. 3B)</tp:taxon-authority></tp:nomenclature><tp:treatment-sec sec-type="material" id="SECID0E64BG"><title>Material examined.</title><p><bold>Al Bahah Province</bold>: Al Mekhwah, Shada Al-A’Ala Nature Reserve, <named-content xmlns:xlink="http://www.w3.org/1999/xlink" content-type="dwc:verbatimCoordinates" xlink:type="simple"><named-content content-type="geo-json" specific-use="{&#34;type&#34;:&#34;Point&#34;,&#34;coordinates&#34;:[41.311200,19.876600]}" id="NCID0EK5BG" xlink:type="simple">19°52.596'N, 41°18.672'E</named-content></named-content>, 892 m, 23 Aug 2014, <abbrev xmlns:xlink="http://www.w3.org/1999/xlink" xlink:title="light traps" id="ABBRID0EP5BG" xlink:type="simple">LT</abbrev>, Al Dhafer et al. leg. 2♂. <bold>Asir Province</bold>: Rijal Almaa, Wadi Kasan (3 km N Al Hubail), <named-content xmlns:xlink="http://www.w3.org/1999/xlink" content-type="dwc:verbatimCoordinates" xlink:type="simple"><named-content content-type="geo-json" specific-use="{&#34;type&#34;:&#34;Point&#34;,&#34;coordinates&#34;:[42.225833,18.118667]}" id="NCID0EY5BG" xlink:type="simple">18°07.12'N, 42°13.55'E</named-content></named-content>, 467 m, 5 Apr 2017, <abbrev xmlns:xlink="http://www.w3.org/1999/xlink" xlink:title="light traps" id="ABBRID0E45BG" xlink:type="simple">LT</abbrev>, 1♀ and 1♂. <bold>Jizan Province</bold>: Al Darb, Wadi Reem, <named-content xmlns:xlink="http://www.w3.org/1999/xlink" content-type="dwc:verbatimCoordinates" xlink:type="simple"><named-content content-type="geo-json" specific-use="{&#34;type&#34;:&#34;Point&#34;,&#34;coordinates&#34;:[42.277733,17.875850]}" id="NCID0EG6BG" xlink:type="simple">17°52.551'N, 42°16.664'E</named-content></named-content>, 136 m, 5 Apr 2017, <abbrev xmlns:xlink="http://www.w3.org/1999/xlink" xlink:title="light traps" id="ABBRID0EL6BG" xlink:type="simple">LT</abbrev>, M.S. Abdel-Dayem leg., 1♀.</p></tp:treatment-sec><tp:treatment-sec sec-type="distribution" id="SECID0EP6BG"><title>Distribution.</title><p>Africa: Egypt. Asia: Israel, Oman, Saudi Arabia, Yemen. A Syroeremic species.</p></tp:treatment-sec><tp:treatment-sec sec-type="notes" id="SECID0EU6BG"><title>Notes.</title><p>This species was previously reported in Makkah Province (<xref ref-type="bibr" rid="B23">Hölzel 1988</xref>). The listed specimens were collected in sandy areas with <italic><tp:taxon-name><tp:taxon-name-part taxon-name-part-type="genus" reg="Acacia">Acacia</tp:taxon-name-part></tp:taxon-name></italic> woodlands at low elevations (16‒892 m) in southwestern Saudi Arabia.</p></tp:treatment-sec><ref-list><ref id="B23"><mixed-citation xmlns:xlink="http://www.w3.org/1999/xlink" xlink:type="simple"><person-group><name name-style="western"><surname>Hölzel</surname><given-names>H</given-names></name></person-group> (<year>1988</year>) <article-title>Insect of Saudi Arabia. <tp:taxon-name><tp:taxon-name-part taxon-name-part-type="order">Neuroptera</tp:taxon-name-part></tp:taxon-name>: Fam <tp:taxon-name><tp:taxon-name-part taxon-name-part-type="family">Sisyridae</tp:taxon-name-part></tp:taxon-name>, <tp:taxon-name><tp:taxon-name-part taxon-name-part-type="family">Hemerobiidae</tp:taxon-name-part></tp:taxon-name>, <tp:taxon-name><tp:taxon-name-part taxon-name-part-type="family">Chrysopidae</tp:taxon-name-part></tp:taxon-name> (Part 2) and <tp:taxon-name><tp:taxon-name-part taxon-name-part-type="family">Myrmeleontidae</tp:taxon-name-part></tp:taxon-name> (Part 3).</article-title><source>Fauna of Saudi Arabia</source><volume>9</volume>: <fpage>52</fpage>–<lpage>67</lpage>.</mixed-citation></ref></ref-list></tp:taxon-treatment>
