# Supplementary material for: New faunal data on lacewings (Insecta, Neuroptera) collected from Saudi Arabia
Source: Zookeys. 2020 May 28;936:111–48. doi: 10.3897/zookeys.936.49962 (PMC7272473; doi:10.3897/zookeys.936.49962)
Supplement: XML Treatment for Myrmecaelurus lepidus [file zookeys.936.49962-treatment27.xml]

<!DOCTYPE tp:taxon-treatment
  PUBLIC "-//TaxonX//DTD Taxonomic Treatment Publishing DTD v0 20100105//EN" "tax-treatment-NSO.dtd">
<tp:taxon-treatment xmlns:tp="http://www.plazi.org/taxpub"><tp:treatment-meta><kwd-group><label>Taxon classification</label><kwd><named-content xmlns:xlink="http://www.w3.org/1999/xlink" content-type="kingdom">Animalia</named-content></kwd><kwd><named-content xmlns:xlink="http://www.w3.org/1999/xlink" content-type="order">Neuroptera</named-content></kwd><kwd><named-content xmlns:xlink="http://www.w3.org/1999/xlink" content-type="family">Myrmeleontidae</named-content></kwd></kwd-group><mixed-citation publication-type="journal"><person-group><name><surname>Letardi</surname><given-names>Agostino</given-names></name><name><surname>Abdel-Dayem</surname><given-names>Mahmoud S.</given-names></name><name><surname>Al Dhafer</surname><given-names>Hathal M.</given-names></name></person-group><article-title>New faunal data on lacewings (<tp:taxon-name><tp:taxon-name-part taxon-name-part-type="class">Insecta</tp:taxon-name-part></tp:taxon-name>, <tp:taxon-name><tp:taxon-name-part taxon-name-part-type="order">Neuroptera</tp:taxon-name-part></tp:taxon-name>) collected from Saudi Arabia</article-title><source>Zookeys</source><day>28</day><month>5</month><year>2020</year><volume>936</volume><fpage>111</fpage><lpage>148</lpage><pub-id pub-id-type="doi">10.3897/zookeys.936.49962</pub-id></mixed-citation></tp:treatment-meta><tp:nomenclature><tp:taxon-name><object-id xmlns:xlink="http://www.w3.org/1999/xlink" content-type="arpha" xlink:type="simple">CF392B19-0FF6-5724-BBFD-22F62CA4ABBC</object-id>
              <tp:taxon-name-part taxon-name-part-type="genus" reg="Myrmecaelurus">Myrmecaelurus</tp:taxon-name-part>
              <tp:taxon-name-part taxon-name-part-type="species" reg="lepidus">lepidus</tp:taxon-name-part>
            </tp:taxon-name><tp:taxon-authority>(Klug in Ehrenberg, 1834)</tp:taxon-authority></tp:nomenclature><tp:treatment-sec sec-type="material" id="SECID0EXGAI"><title>Material examined.</title><p><bold>Riyadh Province</bold>: Hotat Bani Tamim, Ibex Reserve Protected Area, (W of Hotat Bani Tamim), <named-content xmlns:xlink="http://www.w3.org/1999/xlink" content-type="dwc:verbatimCoordinates" xlink:type="simple"><named-content content-type="geo-json" specific-use="{&#34;type&#34;:&#34;Point&#34;,&#34;coordinates&#34;:[46.356000,23.351167]}" id="NCID0ECHAI" xlink:type="simple">23°21.07'N, 46°21.36'E</named-content></named-content>, 709 m, 11 Apr 2017, <abbrev xmlns:xlink="http://www.w3.org/1999/xlink" xlink:title="light traps" id="ABBRID0EHHAI" xlink:type="simple">LT</abbrev>, D. Baiocchi leg., 2♀ and 2♂; <italic>ibidem</italic>, 1♀ and 2♂ (<abbrev xmlns:xlink="http://www.w3.org/1999/xlink" xlink:title="Agostino Letardi collection" id="ABBRID0ENHAI" xlink:type="simple">AL</abbrev>).</p></tp:treatment-sec><tp:treatment-sec sec-type="distribution" id="SECID0ERHAI"><title>Distribution.</title><p>Africa: Algeria, Egypt, Libya, Tunisia. Asia: Oman, Saudi Arabia. A polycentric Afro-syroeremic species.</p></tp:treatment-sec><tp:treatment-sec sec-type="biology" id="SECID0EWHAI"><title>Biology.</title><p>This species is poorly known and is usually reported in savannah habitats (<xref ref-type="bibr" rid="B17">Güsten 2002</xref>).</p></tp:treatment-sec><tp:treatment-sec sec-type="notes" id="SECID0EAIAI"><title>Notes.</title><p><xref ref-type="bibr" rid="B20">Hölzel (1982)</xref> reported this species for the Riyadh Province. The listed adult specimens were collected at an elevation of 709 m in sandy areas with <italic><tp:taxon-name><tp:taxon-name-part taxon-name-part-type="genus" reg="Acacia">Acacia</tp:taxon-name-part></tp:taxon-name></italic> woodlands in central Saudi Arabia.</p></tp:treatment-sec><ref-list><ref id="B17"><mixed-citation xmlns:xlink="http://www.w3.org/1999/xlink" xlink:type="simple"><person-group><name name-style="western"><surname>Güsten</surname><given-names>R</given-names></name></person-group> (<year>2002</year>) Antlion assemblages (<tp:taxon-name><tp:taxon-name-part taxon-name-part-type="order">Neuroptera</tp:taxon-name-part></tp:taxon-name>: <tp:taxon-name><tp:taxon-name-part taxon-name-part-type="family">Myrmeleontidae</tp:taxon-name-part></tp:taxon-name>) of two arid habitats in Tunisia. Acta Zoologica Academiae Scientiarum Hungaricae 48 (Suppl. 2): 99–120. <ext-link xlink:type="simple" ext-link-type="uri" xlink:href="http://actazool.nhmus.hu/48Suppl2/gusten.pdf">http://actazool.nhmus.hu/48Suppl2/gusten.pdf</ext-link> [2019-9-15]</mixed-citation></ref><ref id="B20"><mixed-citation xmlns:xlink="http://www.w3.org/1999/xlink" xlink:type="simple"><person-group><name name-style="western"><surname>Hölzel</surname><given-names>H</given-names></name></person-group> (<year>1982</year>) <article-title>Insects of Saudi Arabia. <tp:taxon-name><tp:taxon-name-part taxon-name-part-type="order">Neuroptera</tp:taxon-name-part></tp:taxon-name>: Fam. <tp:taxon-name><tp:taxon-name-part taxon-name-part-type="family">Myrmeleontidae</tp:taxon-name-part></tp:taxon-name>.</article-title><source>Fauna of Saudi Arabia</source><volume>4</volume>: <fpage>244</fpage>–<lpage>270</lpage>.</mixed-citation></ref></ref-list></tp:taxon-treatment>
