# Supplementary material for: New faunal data on lacewings (Insecta, Neuroptera) collected from Saudi Arabia
Source: Zookeys. 2020 May 28;936:111–48. doi: 10.3897/zookeys.936.49962 (PMC7272473; doi:10.3897/zookeys.936.49962)
Supplement: XML Treatment for Cueta amseli [file zookeys.936.49962-treatment33.xml]

<!DOCTYPE tp:taxon-treatment
  PUBLIC "-//TaxonX//DTD Taxonomic Treatment Publishing DTD v0 20100105//EN" "tax-treatment-NSO.dtd">
<tp:taxon-treatment xmlns:tp="http://www.plazi.org/taxpub"><tp:treatment-meta><kwd-group><label>Taxon classification</label><kwd><named-content xmlns:xlink="http://www.w3.org/1999/xlink" content-type="kingdom">Animalia</named-content></kwd><kwd><named-content xmlns:xlink="http://www.w3.org/1999/xlink" content-type="order">Neuroptera</named-content></kwd><kwd><named-content xmlns:xlink="http://www.w3.org/1999/xlink" content-type="family">Myrmeleontidae</named-content></kwd></kwd-group><mixed-citation publication-type="journal"><person-group><name><surname>Letardi</surname><given-names>Agostino</given-names></name><name><surname>Abdel-Dayem</surname><given-names>Mahmoud S.</given-names></name><name><surname>Al Dhafer</surname><given-names>Hathal M.</given-names></name></person-group><article-title>New faunal data on lacewings (<tp:taxon-name><tp:taxon-name-part taxon-name-part-type="class">Insecta</tp:taxon-name-part></tp:taxon-name>, <tp:taxon-name><tp:taxon-name-part taxon-name-part-type="order">Neuroptera</tp:taxon-name-part></tp:taxon-name>) collected from Saudi Arabia</article-title><source>Zookeys</source><day>28</day><month>5</month><year>2020</year><volume>936</volume><fpage>111</fpage><lpage>148</lpage><pub-id pub-id-type="doi">10.3897/zookeys.936.49962</pub-id></mixed-citation></tp:treatment-meta><tp:nomenclature><tp:taxon-name><object-id xmlns:xlink="http://www.w3.org/1999/xlink" content-type="arpha" xlink:type="simple">151B22AC-39BE-544C-800D-78D6E06EA850</object-id>
              <tp:taxon-name-part taxon-name-part-type="genus" reg="Cueta">Cueta</tp:taxon-name-part>
              <tp:taxon-name-part taxon-name-part-type="species" reg="amseli">amseli</tp:taxon-name-part>
            </tp:taxon-name><tp:taxon-authority>Hölzel, 1982</tp:taxon-authority></tp:nomenclature><tp:treatment-sec sec-type="material" id="SECID0E3ZAI"><title>Material examined.</title><p><bold>Al Bahah Province</bold>: Al Mekhwah, Shada Al-A’Ala Nature Reserve, <named-content xmlns:xlink="http://www.w3.org/1999/xlink" content-type="dwc:verbatimCoordinates" xlink:type="simple"><named-content content-type="geo-json" specific-use="{&#34;type&#34;:&#34;Point&#34;,&#34;coordinates&#34;:[41.311200,19.876633]}" id="NCID0EH1AI" xlink:type="simple">19°52.598'N, 41°18.672'E</named-content></named-content>, 892 m, 23 Aug 2014, <abbrev xmlns:xlink="http://www.w3.org/1999/xlink" xlink:title="light traps" id="ABBRID0EM1AI" xlink:type="simple">LT</abbrev>, Al Dhafer et al. leg., 1♂; <italic>ibidem</italic>, 14 Nov 2015, <abbrev xmlns:xlink="http://www.w3.org/1999/xlink" xlink:title="light traps" id="ABBRID0ES1AI" xlink:type="simple">LT</abbrev>, Al Dhafer et al. leg., 2♀; <named-content xmlns:xlink="http://www.w3.org/1999/xlink" content-type="dwc:verbatimCoordinates" xlink:type="simple"><named-content content-type="geo-json" specific-use="{&#34;type&#34;:&#34;Point&#34;,&#34;coordinates&#34;:[41.301483,19.862700]}" id="NCID0EZ1AI" xlink:type="simple">19°51.762'N, 41°18.089'E</named-content></named-content>, 1225 m, 23 Oct 2014, <abbrev xmlns:xlink="http://www.w3.org/1999/xlink" xlink:title="light traps" id="ABBRID0E51AI" xlink:type="simple">LT</abbrev>, Al Dhafer et al. leg., 3♀ and 2♂; <italic>ibidem</italic>, 2 Sep 2015, <abbrev xmlns:xlink="http://www.w3.org/1999/xlink" xlink:title="light traps" id="ABBRID0EE2AI" xlink:type="simple">LT</abbrev>, Al Dhafer et al. leg., 1♀ and 2♂; <italic>ibidem</italic>, 17 Oct 2014, <abbrev xmlns:xlink="http://www.w3.org/1999/xlink" xlink:title="light traps" id="ABBRID0EK2AI" xlink:type="simple">LT</abbrev>, Al Dhafer et al. leg., 4♀ and 3♂; <italic>ibidem</italic>, 15 Nov 2015, <abbrev xmlns:xlink="http://www.w3.org/1999/xlink" xlink:title="light traps" id="ABBRID0EQ2AI" xlink:type="simple">LT</abbrev>, Al Dhafer et al. leg., 3♂; <italic>ibidem</italic>, <named-content xmlns:xlink="http://www.w3.org/1999/xlink" content-type="dwc:verbatimCoordinates" xlink:type="simple"><named-content content-type="geo-json" specific-use="{&#34;type&#34;:&#34;Point&#34;,&#34;coordinates&#34;:[41.300617,19.851100]}" id="NCID0EZ2AI" xlink:type="simple">19°51.066'N, 41°18.037'E</named-content></named-content>, 1325, 23 Aug 2014, <abbrev xmlns:xlink="http://www.w3.org/1999/xlink" xlink:title="light traps" id="ABBRID0E52AI" xlink:type="simple">LT</abbrev>, Al Dhafer et al. leg., 5♀ and 11♂; <italic>ibidem</italic>, 2 Sep 2015, <abbrev xmlns:xlink="http://www.w3.org/1999/xlink" xlink:title="light traps" id="ABBRID0EE3AI" xlink:type="simple">LT</abbrev>, Al Dhafer et al. leg., 3♀ and 4♂; <italic>ibidem</italic>, 17 Oct 2014, <abbrev xmlns:xlink="http://www.w3.org/1999/xlink" xlink:title="light traps" id="ABBRID0EK3AI" xlink:type="simple">LT</abbrev>, Al Dhafer et al. leg., 1♀ and 1♂; <italic>ibidem</italic>, <named-content xmlns:xlink="http://www.w3.org/1999/xlink" content-type="dwc:verbatimCoordinates" xlink:type="simple"><named-content content-type="geo-json" specific-use="{&#34;type&#34;:&#34;Point&#34;,&#34;coordinates&#34;:[41.301667,19.847500]}" id="NCID0ET3AI" xlink:type="simple">19°50'51"N, 41°18'06"E</named-content></named-content>, 1358 m, 9 Apr 2019, <abbrev xmlns:xlink="http://www.w3.org/1999/xlink" xlink:title="light traps" id="ABBRID0EY3AI" xlink:type="simple">LT</abbrev>, D. Baiocchi et al. leg., 1♂; <italic>ibidem</italic>, <named-content xmlns:xlink="http://www.w3.org/1999/xlink" content-type="dwc:verbatimCoordinates" xlink:type="simple"><named-content content-type="geo-json" specific-use="{&#34;type&#34;:&#34;Point&#34;,&#34;coordinates&#34;:[41.304450,19.845167]}" id="NCID0EB4AI" xlink:type="simple">19°50.710'N, 41°18.267'E</named-content></named-content>, 1474 m, 23 Aug 2014, <abbrev xmlns:xlink="http://www.w3.org/1999/xlink" xlink:title="light traps" id="ABBRID0EG4AI" xlink:type="simple">LT</abbrev>, Al Dhafer et al. leg., 9♀ and 7♂; <italic>ibidem</italic>, 2 Sep 2015, <abbrev xmlns:xlink="http://www.w3.org/1999/xlink" xlink:title="light traps" id="ABBRID0EM4AI" xlink:type="simple">LT</abbrev>, Al Dhafer et al. leg., 3♀ and 2♂; <italic>ibidem</italic>, 17 Oct 2014, <abbrev xmlns:xlink="http://www.w3.org/1999/xlink" xlink:title="light traps" id="ABBRID0ES4AI" xlink:type="simple">LT</abbrev>, Al Dhafer et al. leg., 1♀ and 2♂; <italic>ibidem</italic>, <named-content xmlns:xlink="http://www.w3.org/1999/xlink" content-type="dwc:verbatimCoordinates" xlink:type="simple"><named-content content-type="geo-json" specific-use="{&#34;type&#34;:&#34;Point&#34;,&#34;coordinates&#34;:[41.311433,19.840183]}" id="NCID0E24AI" xlink:type="simple">19°50.411'N, 41°18.686'E</named-content></named-content>, 1611 m, 23 Aug 2014, <abbrev xmlns:xlink="http://www.w3.org/1999/xlink" xlink:title="light traps" id="ABBRID0EA5AI" xlink:type="simple">LT</abbrev>, Al Dhafer et al. leg., 5♀ and 9♂; <italic>ibidem</italic>, 2 Sep 2015, <abbrev xmlns:xlink="http://www.w3.org/1999/xlink" xlink:title="light traps" id="ABBRID0EG5AI" xlink:type="simple">LT</abbrev>, Al Dhafer et al. leg., 1♀ and 1♂. <bold>Asir Province</bold>: Abha, Garf Raydah Nature Reserve, <named-content xmlns:xlink="http://www.w3.org/1999/xlink" content-type="dwc:verbatimCoordinates" xlink:type="simple"><named-content content-type="geo-json" specific-use="{&#34;type&#34;:&#34;Point&#34;,&#34;coordinates&#34;:[42.389083,18.195817]}" id="NCID0EP5AI" xlink:type="simple">18°11.749'N, 42°23.345'E</named-content></named-content>, 1614 m, 24 Feb 2014, <abbrev xmlns:xlink="http://www.w3.org/1999/xlink" xlink:title="light traps" id="ABBRID0EU5AI" xlink:type="simple">LT</abbrev>, Al Dhafer et al. leg., 1♀ and 2♂; <italic>ibidem</italic>, 5 Sep 2015, <abbrev xmlns:xlink="http://www.w3.org/1999/xlink" xlink:title="light traps" id="ABBRID0E15AI" xlink:type="simple">LT</abbrev>, Al Dhafer et al. leg., 2♀ and 2♂; <italic>ibidem</italic>, <named-content xmlns:xlink="http://www.w3.org/1999/xlink" content-type="dwc:verbatimCoordinates" xlink:type="simple"><named-content content-type="geo-json" specific-use="{&#34;type&#34;:&#34;Point&#34;,&#34;coordinates&#34;:[42.405250,18.196100]}" id="NCID0ED6AI" xlink:type="simple">18°11.766'N, 42°24.315'E</named-content></named-content>, 2285 m, 6 Jun 2014, <abbrev xmlns:xlink="http://www.w3.org/1999/xlink" xlink:title="light traps" id="ABBRID0EI6AI" xlink:type="simple">LT</abbrev>, Al Dhafer et al. leg., 1♀; <italic>ibidem</italic>, 31 Jul 2015, <abbrev xmlns:xlink="http://www.w3.org/1999/xlink" xlink:title="light traps" id="ABBRID0EO6AI" xlink:type="simple">LT</abbrev>, Al Dhafer et al. leg., 1♀; Wadi Marabah (WSW Abha), <named-content xmlns:xlink="http://www.w3.org/1999/xlink" content-type="dwc:verbatimCoordinates" xlink:type="simple"><named-content content-type="geo-json" specific-use="{&#34;type&#34;:&#34;Point&#34;,&#34;coordinates&#34;:[42.368667,18.169667]}" id="NCID0EV6AI" xlink:type="simple">18°10.18'N, 42°22.12'E</named-content></named-content>, 1197 m, 1 Apr 2017, <abbrev xmlns:xlink="http://www.w3.org/1999/xlink" xlink:title="light traps" id="ABBRID0E16AI" xlink:type="simple">LT</abbrev>, D. Baiocchi leg., 5♀ and 1♂; <italic>ibidem</italic>, 11–13 Apr 2019, <abbrev xmlns:xlink="http://www.w3.org/1999/xlink" xlink:title="light traps" id="ABBRID0EAABI" xlink:type="simple">LT</abbrev>, D. Baiocchi et al. leg., 1♂.</p></tp:treatment-sec><tp:treatment-sec sec-type="distribution" id="SECID0EEABI"><title>Distribution.</title><p>Oman, Saudi Arabia, Yemen. An endemic species to the Arabian Peninsula.</p></tp:treatment-sec><tp:treatment-sec sec-type="biology" id="SECID0EJABI"><title>Biology.</title><p>Unknown, possibly a pit builder in arid biotopes, like congeners.</p></tp:treatment-sec><tp:treatment-sec sec-type="notes" id="SECID0EOABI"><title>Notes.</title><p>This record is the second locality published for Saudi Arabia, with it being previously collected in Asir Province (<xref ref-type="bibr" rid="B20">Hölzel 1982</xref>), with a large number of specimens being preserved in collections. The specimens were collected from mountainous <italic><tp:taxon-name><tp:taxon-name-part taxon-name-part-type="genus" reg="Acacia">Acacia</tp:taxon-name-part></tp:taxon-name></italic> woodlands, Barbary fig shrubland, and <italic><tp:taxon-name><tp:taxon-name-part taxon-name-part-type="genus" reg="Olea">O.</tp:taxon-name-part> <tp:taxon-name-part taxon-name-part-type="species" reg="europaea">europaea</tp:taxon-name-part></tp:taxon-name></italic> communities at different elevations (892‒2285 m) in southwestern Saudi Arabia.</p></tp:treatment-sec><ref-list><ref id="B20"><mixed-citation xmlns:xlink="http://www.w3.org/1999/xlink" xlink:type="simple"><person-group><name name-style="western"><surname>Hölzel</surname><given-names>H</given-names></name></person-group> (<year>1982</year>) <article-title>Insects of Saudi Arabia. <tp:taxon-name><tp:taxon-name-part taxon-name-part-type="order">Neuroptera</tp:taxon-name-part></tp:taxon-name>: Fam. <tp:taxon-name><tp:taxon-name-part taxon-name-part-type="family">Myrmeleontidae</tp:taxon-name-part></tp:taxon-name>.</article-title><source>Fauna of Saudi Arabia</source><volume>4</volume>: <fpage>244</fpage>–<lpage>270</lpage>.</mixed-citation></ref></ref-list></tp:taxon-treatment>
