# Supplementary material for: New faunal data on lacewings (Insecta, Neuroptera) collected from Saudi Arabia
Source: Zookeys. 2020 May 28;936:111–48. doi: 10.3897/zookeys.936.49962 (PMC7272473; doi:10.3897/zookeys.936.49962)
Supplement: XML Treatment for Cueta lineosa [file zookeys.936.49962-treatment35.xml]

<!DOCTYPE tp:taxon-treatment
  PUBLIC "-//TaxonX//DTD Taxonomic Treatment Publishing DTD v0 20100105//EN" "tax-treatment-NSO.dtd">
<tp:taxon-treatment xmlns:tp="http://www.plazi.org/taxpub"><tp:treatment-meta><kwd-group><label>Taxon classification</label><kwd><named-content xmlns:xlink="http://www.w3.org/1999/xlink" content-type="kingdom">Animalia</named-content></kwd><kwd><named-content xmlns:xlink="http://www.w3.org/1999/xlink" content-type="order">Neuroptera</named-content></kwd><kwd><named-content xmlns:xlink="http://www.w3.org/1999/xlink" content-type="family">Myrmeleontidae</named-content></kwd></kwd-group><mixed-citation publication-type="journal"><person-group><name><surname>Letardi</surname><given-names>Agostino</given-names></name><name><surname>Abdel-Dayem</surname><given-names>Mahmoud S.</given-names></name><name><surname>Al Dhafer</surname><given-names>Hathal M.</given-names></name></person-group><article-title>New faunal data on lacewings (<tp:taxon-name><tp:taxon-name-part taxon-name-part-type="class">Insecta</tp:taxon-name-part></tp:taxon-name>, <tp:taxon-name><tp:taxon-name-part taxon-name-part-type="order">Neuroptera</tp:taxon-name-part></tp:taxon-name>) collected from Saudi Arabia</article-title><source>Zookeys</source><day>28</day><month>5</month><year>2020</year><volume>936</volume><fpage>111</fpage><lpage>148</lpage><pub-id pub-id-type="doi">10.3897/zookeys.936.49962</pub-id></mixed-citation></tp:treatment-meta><tp:nomenclature><tp:taxon-name><object-id xmlns:xlink="http://www.w3.org/1999/xlink" content-type="arpha" xlink:type="simple">8287BA29-2121-5C4F-9025-804807D12601</object-id>
              <tp:taxon-name-part taxon-name-part-type="genus" reg="Cueta">Cueta</tp:taxon-name-part>
              <tp:taxon-name-part taxon-name-part-type="species" reg="lineosa">lineosa</tp:taxon-name-part>
            </tp:taxon-name><tp:taxon-authority>(Rambur, 1842)</tp:taxon-authority></tp:nomenclature><tp:treatment-sec sec-type="material" id="SECID0EAIBI"><title>Material examined.</title><p><bold>Al Bahah Province</bold>: Al Mekhwah, 10 km NNW of Al Makhwah, <named-content xmlns:xlink="http://www.w3.org/1999/xlink" content-type="dwc:verbatimCoordinates" xlink:type="simple"><named-content content-type="geo-json" specific-use="{&#34;type&#34;:&#34;Point&#34;,&#34;coordinates&#34;:[41.317867,20.179167]}" id="NCID0ELIBI" xlink:type="simple">20°10.750'N, 41°19.072'E</named-content></named-content>, 554 m, 30 Mar 2017, <abbrev xmlns:xlink="http://www.w3.org/1999/xlink" xlink:title="light traps" id="ABBRID0EQIBI" xlink:type="simple">LT</abbrev>, S.A. El-Sonbati leg., 2♀ and 1♂; Wadi Reyam (NE Al Makhwah), <named-content xmlns:xlink="http://www.w3.org/1999/xlink" content-type="dwc:verbatimCoordinates" xlink:type="simple"><named-content content-type="geo-json" specific-use="{&#34;type&#34;:&#34;Point&#34;,&#34;coordinates&#34;:[41.376111,19.841111]}" id="NCID0EXIBI" xlink:type="simple">19°50'28"N, 41°22'34"E</named-content></named-content>, 473 m, 7 Apr 2019, <abbrev xmlns:xlink="http://www.w3.org/1999/xlink" xlink:title="light traps" id="ABBRID0E3IBI" xlink:type="simple">LT</abbrev>, D. Baiocchi et al. leg., 1♂. <bold>Jizan Province</bold>: Al Darb, Wadi Reem, <named-content xmlns:xlink="http://www.w3.org/1999/xlink" content-type="dwc:verbatimCoordinates" xlink:type="simple"><named-content content-type="geo-json" specific-use="{&#34;type&#34;:&#34;Point&#34;,&#34;coordinates&#34;:[42.270167,17.859333]}" id="NCID0EFJBI" xlink:type="simple">17°51.56'N, 42°16.21'E</named-content></named-content>, 139 m, 3 Apr 2017, <abbrev xmlns:xlink="http://www.w3.org/1999/xlink" xlink:title="light traps" id="ABBRID0EKJBI" xlink:type="simple">LT</abbrev>, D. Baiocchi leg., 2♀ and 3♂. <bold>Riyadh Province</bold>: Hotat Bani Tamim, Ibex Reserve Protected Area (W Hotat Bani Tamim), <named-content xmlns:xlink="http://www.w3.org/1999/xlink" content-type="dwc:verbatimCoordinates" xlink:type="simple"><named-content content-type="geo-json" specific-use="{&#34;type&#34;:&#34;Point&#34;,&#34;coordinates&#34;:[46.356000,23.351167]}" id="NCID0ETJBI" xlink:type="simple">23°21.07'N, 46°21.36'E</named-content></named-content>, 709 m, 11 Apr 2017, <abbrev xmlns:xlink="http://www.w3.org/1999/xlink" xlink:title="light traps" id="ABBRID0EYJBI" xlink:type="simple">LT</abbrev>, D. Baiocchi leg., 2♀ and 5♂. Ramah, Rawdat Khuraim (100 km NE Riyadh), <named-content xmlns:xlink="http://www.w3.org/1999/xlink" content-type="dwc:verbatimCoordinates" xlink:type="simple"><named-content content-type="geo-json" specific-use="{&#34;type&#34;:&#34;Point&#34;,&#34;coordinates&#34;:[47.274167,25.385500]}" id="NCID0E6JBI" xlink:type="simple">25°23.13'N, 47°16.45'E</named-content></named-content>, 550 m, 9 Apr 2016, <abbrev xmlns:xlink="http://www.w3.org/1999/xlink" xlink:title="light traps" id="ABBRID0EEKBI" xlink:type="simple">LT</abbrev>, D. Baiocchi leg., 1♂ (<abbrev xmlns:xlink="http://www.w3.org/1999/xlink" xlink:title="Agostino Letardi collection" id="ABBRID0EIKBI" xlink:type="simple">AL</abbrev>).</p></tp:treatment-sec><tp:treatment-sec sec-type="distribution" id="SECID0EMKBI"><title>Distribution.</title><p>Africa: Egypt, Djibouti, Morocco, Sudan, Tunisia; Asia: Afghanistan, Cyprus, Israel, Iraq, Iran, Lebanon, Oman, Pakistan, Saudi Arabia, Turkey, Turkmenistan, Uzbekistan, Yemen. Europe: Albania, Bulgaria, Greece, Italy, North Macedonia. It is a Palaearctic species.</p></tp:treatment-sec><tp:treatment-sec sec-type="biology" id="SECID0ERKBI"><title>Biology.</title><p>This antlion species is common in deserts and steppe-like habitats on the southern edge of the Western Palaearctic. <italic><tp:taxon-name><tp:taxon-name-part taxon-name-part-type="genus" reg="Cueta">C.</tp:taxon-name-part> <tp:taxon-name-part taxon-name-part-type="species" reg="lineosa">lineosa</tp:taxon-name-part></tp:taxon-name></italic> larvae construct pits by digging traps in exposed conditions (<xref ref-type="bibr" rid="B12">Badano et al. 2018</xref>).</p></tp:treatment-sec><tp:treatment-sec sec-type="notes" id="SECID0EGLBI"><title>Notes.</title><p>This species was previously documented in various Saudi provinces, including Asir, Al Bahah, Eastern Province, Jizan, Madinah, and Riyadh (<xref ref-type="bibr" rid="B20">Hölzel 1982</xref>). The listed adult specimens were collected in sandy areas with <italic><tp:taxon-name><tp:taxon-name-part taxon-name-part-type="genus" reg="Acacia">Acacia</tp:taxon-name-part></tp:taxon-name></italic> woodlands at low elevations (139‒554 m) in southwestern Saudi Arabia and <italic><tp:taxon-name><tp:taxon-name-part taxon-name-part-type="genus" reg="Rhazya">Rhazya</tp:taxon-name-part> <tp:taxon-name-part taxon-name-part-type="species" reg="stricta">stricta</tp:taxon-name-part></tp:taxon-name></italic> communities at elevations of 550‒709 m in central Saudi Arabia.</p></tp:treatment-sec><ref-list><ref id="B12"><mixed-citation xmlns:xlink="http://www.w3.org/1999/xlink" xlink:type="simple"><person-group><name name-style="western"><surname>Badano</surname><given-names>D</given-names></name><name name-style="western"><surname>Makris</surname><given-names>C</given-names></name><name name-style="western"><surname>John</surname><given-names>E</given-names></name><name name-style="western"><surname>Hadjicostantis</surname><given-names>M</given-names></name><name name-style="western"><surname>Sparrow</surname><given-names>D</given-names></name><name name-style="western"><surname>Sparrow</surname><given-names>R</given-names></name><name name-style="western"><surname>Thomas</surname><given-names>B</given-names></name><name name-style="western"><surname>Devetak</surname><given-names>D</given-names></name></person-group> (<year>2018</year>) <article-title>The antlions of Cyprus: review and new reports (<tp:taxon-name><tp:taxon-name-part taxon-name-part-type="order">Neuroptera</tp:taxon-name-part></tp:taxon-name>: <tp:taxon-name><tp:taxon-name-part taxon-name-part-type="family">Myrmeleontidae</tp:taxon-name-part></tp:taxon-name>).</article-title><source>Fragmenta Entomologica</source><volume>50</volume>(<issue>2</issue>): <fpage>95</fpage>–<lpage>102</lpage>. <ext-link xlink:type="simple" ext-link-type="doi" xlink:href="10.4081/fe.2018.307">https://doi.org/10.4081/fe.2018.307</ext-link></mixed-citation></ref><ref id="B20"><mixed-citation xmlns:xlink="http://www.w3.org/1999/xlink" xlink:type="simple"><person-group><name name-style="western"><surname>Hölzel</surname><given-names>H</given-names></name></person-group> (<year>1982</year>) <article-title>Insects of Saudi Arabia. <tp:taxon-name><tp:taxon-name-part taxon-name-part-type="order">Neuroptera</tp:taxon-name-part></tp:taxon-name>: Fam. <tp:taxon-name><tp:taxon-name-part taxon-name-part-type="family">Myrmeleontidae</tp:taxon-name-part></tp:taxon-name>.</article-title><source>Fauna of Saudi Arabia</source><volume>4</volume>: <fpage>244</fpage>–<lpage>270</lpage>.</mixed-citation></ref></ref-list></tp:taxon-treatment>
