# Supplementary material for: New faunal data on lacewings (Insecta, Neuroptera) collected from Saudi Arabia
Source: Zookeys. 2020 May 28;936:111–48. doi: 10.3897/zookeys.936.49962 (PMC7272473; doi:10.3897/zookeys.936.49962)
Supplement: XML Treatment for Bankisus maculosus [file zookeys.936.49962-treatment39.xml]

<!DOCTYPE tp:taxon-treatment
  PUBLIC "-//TaxonX//DTD Taxonomic Treatment Publishing DTD v0 20100105//EN" "tax-treatment-NSO.dtd">
<tp:taxon-treatment xmlns:tp="http://www.plazi.org/taxpub"><tp:treatment-meta><kwd-group><label>Taxon classification</label><kwd><named-content xmlns:xlink="http://www.w3.org/1999/xlink" content-type="kingdom">Animalia</named-content></kwd><kwd><named-content xmlns:xlink="http://www.w3.org/1999/xlink" content-type="order">Neuroptera</named-content></kwd><kwd><named-content xmlns:xlink="http://www.w3.org/1999/xlink" content-type="family">Myrmeleontidae</named-content></kwd></kwd-group><mixed-citation publication-type="journal"><person-group><name><surname>Letardi</surname><given-names>Agostino</given-names></name><name><surname>Abdel-Dayem</surname><given-names>Mahmoud S.</given-names></name><name><surname>Al Dhafer</surname><given-names>Hathal M.</given-names></name></person-group><article-title>New faunal data on lacewings (<tp:taxon-name><tp:taxon-name-part taxon-name-part-type="class">Insecta</tp:taxon-name-part></tp:taxon-name>, <tp:taxon-name><tp:taxon-name-part taxon-name-part-type="order">Neuroptera</tp:taxon-name-part></tp:taxon-name>) collected from Saudi Arabia</article-title><source>Zookeys</source><day>28</day><month>5</month><year>2020</year><volume>936</volume><fpage>111</fpage><lpage>148</lpage><pub-id pub-id-type="doi">10.3897/zookeys.936.49962</pub-id></mixed-citation></tp:treatment-meta><tp:nomenclature><tp:taxon-name><object-id xmlns:xlink="http://www.w3.org/1999/xlink" content-type="arpha" xlink:type="simple">87D108AB-ACFF-576E-B666-77407D2F8F58</object-id>
              <tp:taxon-name-part taxon-name-part-type="genus" reg="Bankisus">Bankisus</tp:taxon-name-part>
              <tp:taxon-name-part taxon-name-part-type="species" reg="maculosus">maculosus</tp:taxon-name-part>
            </tp:taxon-name><tp:taxon-authority>Hölzel, 1983</tp:taxon-authority></tp:nomenclature><tp:treatment-sec sec-type="material" id="SECID0ESZBI"><title>Material examined.</title><p><bold>Al Bahah Province</bold>: Al Mekhwah, Shada Al-A’Ala Nature Reserve, <named-content xmlns:xlink="http://www.w3.org/1999/xlink" content-type="dwc:verbatimCoordinates" xlink:type="simple"><named-content content-type="geo-json" specific-use="{&#34;type&#34;:&#34;Point&#34;,&#34;coordinates&#34;:[41.301483,19.862700]}" id="NCID0E4ZBI" xlink:type="simple">19°51.762'N, 41°18.089'E</named-content></named-content>, 1225 m, 17 Oct 2014, <abbrev xmlns:xlink="http://www.w3.org/1999/xlink" xlink:title="light traps" id="ABBRID0EC1BI" xlink:type="simple">LT</abbrev>, Al Dhafer et al. leg., 2♀; <italic>ibidem</italic>, <named-content xmlns:xlink="http://www.w3.org/1999/xlink" content-type="dwc:verbatimCoordinates" xlink:type="simple"><named-content content-type="geo-json" specific-use="{&#34;type&#34;:&#34;Point&#34;,&#34;coordinates&#34;:[41.311433,19.840183]}" id="NCID0EL1BI" xlink:type="simple">19°50.411'N, 41°18.686'E</named-content></named-content>, 1611 m, 20 Apr 2014, <abbrev xmlns:xlink="http://www.w3.org/1999/xlink" xlink:title="light traps" id="ABBRID0EQ1BI" xlink:type="simple">LT</abbrev>, Al Dhafer et al. leg., 1♀; <bold>Asir Province</bold>: Abha, Garf Raydah Nature Reserve, <named-content xmlns:xlink="http://www.w3.org/1999/xlink" content-type="dwc:verbatimCoordinates" xlink:type="simple"><named-content content-type="geo-json" specific-use="{&#34;type&#34;:&#34;Point&#34;,&#34;coordinates&#34;:[42.389083,18.195817]}" id="NCID0EZ1BI" xlink:type="simple">18°11.749'N, 42°23.345'E</named-content></named-content>, 1614 m, 7 May 2015, <abbrev xmlns:xlink="http://www.w3.org/1999/xlink" xlink:title="light traps" id="ABBRID0E51BI" xlink:type="simple">LT</abbrev>, Al Dhafer et al. leg., 1♂; <italic>ibidem</italic>, 31 Jul 2015, <abbrev xmlns:xlink="http://www.w3.org/1999/xlink" xlink:title="light traps" id="ABBRID0EE2BI" xlink:type="simple">LT</abbrev>, Al Dhafer et al. leg., 1♀; <italic>ibidem</italic>, <named-content xmlns:xlink="http://www.w3.org/1999/xlink" content-type="dwc:verbatimCoordinates" xlink:type="simple"><named-content content-type="geo-json" specific-use="{&#34;type&#34;:&#34;Point&#34;,&#34;coordinates&#34;:[42.390333,18.193633]}" id="NCID0EN2BI" xlink:type="simple">18°11.618'N, 42°23.420'E</named-content></named-content>, 1772 m, 31 Jul 2015, <abbrev xmlns:xlink="http://www.w3.org/1999/xlink" xlink:title="light traps" id="ABBRID0ES2BI" xlink:type="simple">LT</abbrev>, Al Dhafer et al. leg., 1♀; <italic>ibidem</italic>, <named-content xmlns:xlink="http://www.w3.org/1999/xlink" content-type="dwc:verbatimCoordinates" xlink:type="simple"><named-content content-type="geo-json" specific-use="{&#34;type&#34;:&#34;Point&#34;,&#34;coordinates&#34;:[42.394850,18.194650]}" id="NCID0E22BI" xlink:type="simple">18°11.679'N, 42°23.691'E</named-content></named-content>, 1851 m, 31 Jul 2015, <abbrev xmlns:xlink="http://www.w3.org/1999/xlink" xlink:title="light traps" id="ABBRID0EA3BI" xlink:type="simple">LT</abbrev>, Al Dhafer et al. leg., 1♂; <italic>ibidem</italic>, 26 Aug 2014, <abbrev xmlns:xlink="http://www.w3.org/1999/xlink" xlink:title="light traps" id="ABBRID0EG3BI" xlink:type="simple">LT</abbrev>, Al Dhafer et al. leg., 1♀, 1♂; <named-content xmlns:xlink="http://www.w3.org/1999/xlink" content-type="dwc:verbatimCoordinates" xlink:type="simple"><named-content content-type="geo-json" specific-use="{&#34;type&#34;:&#34;Point&#34;,&#34;coordinates&#34;:[42.396967,18.194917]}" id="NCID0EN3BI" xlink:type="simple">18°11.695'N, 42°23.818'E</named-content></named-content>, 1897 m, 31 Jul 2015, <abbrev xmlns:xlink="http://www.w3.org/1999/xlink" xlink:title="light traps" id="ABBRID0ES3BI" xlink:type="simple">LT</abbrev>, Al Dhafer et al. leg., 2♂; <italic>ibidem</italic>, <named-content xmlns:xlink="http://www.w3.org/1999/xlink" content-type="dwc:verbatimCoordinates" xlink:type="simple"><named-content content-type="geo-json" specific-use="{&#34;type&#34;:&#34;Point&#34;,&#34;coordinates&#34;:[42.407250,18.198067]}" id="NCID0E23BI" xlink:type="simple">18°11.884'N, 42°24.435'E</named-content></named-content>, 2387 m, 31 Jul 2015, <abbrev xmlns:xlink="http://www.w3.org/1999/xlink" xlink:title="light traps" id="ABBRID0EA4BI" xlink:type="simple">LT</abbrev>, Al Dhafer et al. leg., 2♀; Wadi Marabah (WSW Abha, near Wadi Mashwas), <named-content xmlns:xlink="http://www.w3.org/1999/xlink" content-type="dwc:verbatimCoordinates" xlink:type="simple"><named-content content-type="geo-json" specific-use="{&#34;type&#34;:&#34;Point&#34;,&#34;coordinates&#34;:[42.369917,18.171550]}" id="NCID0EH4BI" xlink:type="simple">18°10.293'N, 42°22.195'E</named-content></named-content>, 1150 m, 1 Apr 2017, <abbrev xmlns:xlink="http://www.w3.org/1999/xlink" xlink:title="light traps" id="ABBRID0EM4BI" xlink:type="simple">LT</abbrev>, M.S. Abdel-Dayem leg., 1♀; <italic>ibidem</italic>, 4 Apr 2017, <abbrev xmlns:xlink="http://www.w3.org/1999/xlink" xlink:title="light traps" id="ABBRID0ES4BI" xlink:type="simple">LT</abbrev>, M.S. Abdel-Dayem leg., 1♀; <italic>ibidem</italic>, <named-content xmlns:xlink="http://www.w3.org/1999/xlink" content-type="dwc:verbatimCoordinates" xlink:type="simple"><named-content content-type="geo-json" specific-use="{&#34;type&#34;:&#34;Point&#34;,&#34;coordinates&#34;:[42.368667,18.169667]}" id="NCID0E24BI" xlink:type="simple">18°10.18'N, 42°22.12'E</named-content></named-content>, 1197 m, 1 Apr 2017, <abbrev xmlns:xlink="http://www.w3.org/1999/xlink" xlink:title="light traps" id="ABBRID0EA5BI" xlink:type="simple">LT</abbrev>, D. Baiocchi leg., 3♀; 11–13 Apr 2019, <abbrev xmlns:xlink="http://www.w3.org/1999/xlink" xlink:title="light traps" id="ABBRID0EE5BI" xlink:type="simple">LT</abbrev>, D. Baiocchi et al. leg., 1♀ and 1♂; <italic>ibidem</italic>, 16 Apr 2016, <abbrev xmlns:xlink="http://www.w3.org/1999/xlink" xlink:title="light traps" id="ABBRID0EK5BI" xlink:type="simple">LT</abbrev>, D. Baiocchi leg., 2♂ (<abbrev xmlns:xlink="http://www.w3.org/1999/xlink" xlink:title="Agostino Letardi collection" id="ABBRID0EO5BI" xlink:type="simple">AL</abbrev>).</p></tp:treatment-sec><tp:treatment-sec sec-type="distribution" id="SECID0ES5BI"><title>Distribution.</title><p>Asia: Oman, Yemen. An endemic species of the Arabian Peninsula.</p></tp:treatment-sec><tp:treatment-sec sec-type="notes" id="SECID0EX5BI"><title>Notes.</title><p>This study presents the first report of the species in Saudi Arabia. The specimens were collected from rocky areas with <italic><tp:taxon-name><tp:taxon-name-part taxon-name-part-type="genus" reg="Acacia">Acacia</tp:taxon-name-part></tp:taxon-name></italic> woodlands, Barbary fig shrublands, and <italic><tp:taxon-name><tp:taxon-name-part taxon-name-part-type="genus" reg="Olea">O.</tp:taxon-name-part> <tp:taxon-name-part taxon-name-part-type="species" reg="europaea">europaea</tp:taxon-name-part></tp:taxon-name></italic> communities at different elevations (1150‒2387 m) in the mountains of southwestern Saudi Arabia.</p></tp:treatment-sec></tp:taxon-treatment>
