# Supplementary material for: New faunal data on lacewings (Insecta, Neuroptera) collected from Saudi Arabia
Source: Zookeys. 2020 May 28;936:111–48. doi: 10.3897/zookeys.936.49962 (PMC7272473; doi:10.3897/zookeys.936.49962)
Supplement: XML Treatment for Geyria lepidula [file zookeys.936.49962-treatment41.xml]

<!DOCTYPE tp:taxon-treatment
  PUBLIC "-//TaxonX//DTD Taxonomic Treatment Publishing DTD v0 20100105//EN" "tax-treatment-NSO.dtd">
<tp:taxon-treatment xmlns:tp="http://www.plazi.org/taxpub"><tp:treatment-meta><kwd-group><label>Taxon classification</label><kwd><named-content xmlns:xlink="http://www.w3.org/1999/xlink" content-type="kingdom">Animalia</named-content></kwd><kwd><named-content xmlns:xlink="http://www.w3.org/1999/xlink" content-type="order">Neuroptera</named-content></kwd><kwd><named-content xmlns:xlink="http://www.w3.org/1999/xlink" content-type="family">Myrmeleontidae</named-content></kwd></kwd-group><mixed-citation publication-type="journal"><person-group><name><surname>Letardi</surname><given-names>Agostino</given-names></name><name><surname>Abdel-Dayem</surname><given-names>Mahmoud S.</given-names></name><name><surname>Al Dhafer</surname><given-names>Hathal M.</given-names></name></person-group><article-title>New faunal data on lacewings (<tp:taxon-name><tp:taxon-name-part taxon-name-part-type="class">Insecta</tp:taxon-name-part></tp:taxon-name>, <tp:taxon-name><tp:taxon-name-part taxon-name-part-type="order">Neuroptera</tp:taxon-name-part></tp:taxon-name>) collected from Saudi Arabia</article-title><source>Zookeys</source><day>28</day><month>5</month><year>2020</year><volume>936</volume><fpage>111</fpage><lpage>148</lpage><pub-id pub-id-type="doi">10.3897/zookeys.936.49962</pub-id></mixed-citation></tp:treatment-meta><tp:nomenclature><tp:taxon-name><object-id xmlns:xlink="http://www.w3.org/1999/xlink" content-type="arpha" xlink:type="simple">8471659E-6A64-542D-9F68-101F4F1A9136</object-id>
              <tp:taxon-name-part taxon-name-part-type="genus" reg="Geyria">Geyria</tp:taxon-name-part>
              <tp:taxon-name-part taxon-name-part-type="species" reg="lepidula">lepidula</tp:taxon-name-part>
            </tp:taxon-name><tp:taxon-authority>(Navás, 1912)</tp:taxon-authority></tp:nomenclature><tp:treatment-sec sec-type="material" id="SECID0EADCI"><title>Material examined.</title><p><bold>Riyadh Province</bold>: Ramah, Rawdat Khuraim (100 km NE Riyadh), <named-content xmlns:xlink="http://www.w3.org/1999/xlink" content-type="dwc:verbatimCoordinates" xlink:type="simple"><named-content content-type="geo-json" specific-use="{&#34;type&#34;:&#34;Point&#34;,&#34;coordinates&#34;:[47.231050,25.432383]}" id="NCID0ELDCI" xlink:type="simple">25°25.943'N, 47°13.863'E</named-content></named-content>, 572 m, 28 Aug 2012, <abbrev xmlns:xlink="http://www.w3.org/1999/xlink" xlink:title="light traps" id="ABBRID0EQDCI" xlink:type="simple">LT</abbrev>, M.S. Abdel-Dayem leg., 1ex; <italic>ibidem</italic>, 28 Aug 2012, <abbrev xmlns:xlink="http://www.w3.org/1999/xlink" xlink:title="sweep nets" id="ABBRID0EWDCI" xlink:type="simple">SW</abbrev> (on <italic><tp:taxon-name><tp:taxon-name-part taxon-name-part-type="genus" reg="Rhazya">Rhazya</tp:taxon-name-part> <tp:taxon-name-part taxon-name-part-type="species" reg="stricta">stricta</tp:taxon-name-part></tp:taxon-name></italic>), M.S. Abdel-Dayem leg., 1ex; <italic>ibidem</italic>, 24 Sept 2012, <abbrev xmlns:xlink="http://www.w3.org/1999/xlink" xlink:title="light traps" id="ABBRID0EHECI" xlink:type="simple">LT</abbrev>, M.S. Abdel-Dayem leg., 1ex; <italic>ibidem</italic>, <named-content xmlns:xlink="http://www.w3.org/1999/xlink" content-type="dwc:verbatimCoordinates" xlink:type="simple"><named-content content-type="geo-json" specific-use="{&#34;type&#34;:&#34;Point&#34;,&#34;coordinates&#34;:[47.278533,25.383100]}" id="NCID0EQECI" xlink:type="simple">25°22.986'N, 47°16.712'E</named-content></named-content>, 559 m, 28 Aug 2012, <abbrev xmlns:xlink="http://www.w3.org/1999/xlink" xlink:title="light traps" id="ABBRID0EVECI" xlink:type="simple">LT</abbrev>, M.S. Abdel-Dayem leg., 1ex; <italic>ibidem</italic>, 9 Sep 2012, <abbrev xmlns:xlink="http://www.w3.org/1999/xlink" xlink:title="light traps" id="ABBRID0E2ECI" xlink:type="simple">LT</abbrev>, M.S. Abdel-Dayem leg., 2ex.</p></tp:treatment-sec><tp:treatment-sec sec-type="distribution" id="SECID0E6ECI"><title>Distribution.</title><p>Africa: Egypt (including Sinai), Sudan. Asia: India, Iran, Israel, Saudi Arabia, United Arab Emirates. It is an Afro-syro-iranoeremic species.</p></tp:treatment-sec><tp:treatment-sec sec-type="notes" id="SECID0EEFCI"><title>Notes.</title><p>This species was previously recorded in Baha, Makkah, and Riyadh provinces (Hölzel, 1982). The listed specimens were collected from sandy areas dominated with <italic><tp:taxon-name><tp:taxon-name-part taxon-name-part-type="genus" reg="Rhazya">Rhazya</tp:taxon-name-part> <tp:taxon-name-part taxon-name-part-type="species" reg="stricta">stricta</tp:taxon-name-part></tp:taxon-name></italic> and <italic><tp:taxon-name><tp:taxon-name-part taxon-name-part-type="genus" reg="Acacia">Acacia</tp:taxon-name-part> <tp:taxon-name-part taxon-name-part-type="species" reg="ehrenbergiana">ehrenbergiana</tp:taxon-name-part></tp:taxon-name></italic> at elevations of 572‒559 m in central Saudi Arabia.</p></tp:treatment-sec></tp:taxon-treatment>
