# Supplementary material for: New faunal data on lacewings (Insecta, Neuroptera) collected from Saudi Arabia
Source: Zookeys. 2020 May 28;936:111–48. doi: 10.3897/zookeys.936.49962 (PMC7272473; doi:10.3897/zookeys.936.49962)
Supplement: XML Treatment for Neuroleon asirensis [file zookeys.936.49962-treatment43.xml]

<!DOCTYPE tp:taxon-treatment
  PUBLIC "-//TaxonX//DTD Taxonomic Treatment Publishing DTD v0 20100105//EN" "tax-treatment-NSO.dtd">
<tp:taxon-treatment xmlns:tp="http://www.plazi.org/taxpub"><tp:treatment-meta><kwd-group><label>Taxon classification</label><kwd><named-content xmlns:xlink="http://www.w3.org/1999/xlink" content-type="kingdom">Animalia</named-content></kwd><kwd><named-content xmlns:xlink="http://www.w3.org/1999/xlink" content-type="order">Neuroptera</named-content></kwd><kwd><named-content xmlns:xlink="http://www.w3.org/1999/xlink" content-type="family">Myrmeleontidae</named-content></kwd></kwd-group><mixed-citation publication-type="journal"><person-group><name><surname>Letardi</surname><given-names>Agostino</given-names></name><name><surname>Abdel-Dayem</surname><given-names>Mahmoud S.</given-names></name><name><surname>Al Dhafer</surname><given-names>Hathal M.</given-names></name></person-group><article-title>New faunal data on lacewings (<tp:taxon-name><tp:taxon-name-part taxon-name-part-type="class">Insecta</tp:taxon-name-part></tp:taxon-name>, <tp:taxon-name><tp:taxon-name-part taxon-name-part-type="order">Neuroptera</tp:taxon-name-part></tp:taxon-name>) collected from Saudi Arabia</article-title><source>Zookeys</source><day>28</day><month>5</month><year>2020</year><volume>936</volume><fpage>111</fpage><lpage>148</lpage><pub-id pub-id-type="doi">10.3897/zookeys.936.49962</pub-id></mixed-citation></tp:treatment-meta><tp:nomenclature><tp:taxon-name><object-id xmlns:xlink="http://www.w3.org/1999/xlink" content-type="arpha" xlink:type="simple">BE72886A-DD16-55C0-BB8A-87E1C9DF235C</object-id>
              <tp:taxon-name-part taxon-name-part-type="genus" reg="Neuroleon">Neuroleon</tp:taxon-name-part>
              <tp:taxon-name-part taxon-name-part-type="species" reg="asirensis">asirensis</tp:taxon-name-part>
            </tp:taxon-name><tp:taxon-authority>Hölzel, 1983</tp:taxon-authority></tp:nomenclature><tp:treatment-sec sec-type="material" id="SECID0ESJCI"><title>Material examined.</title><p><bold>Al Bahah Province</bold>: Al Mekhwah, Shada Al-A’Ala Nature Reserve, <named-content xmlns:xlink="http://www.w3.org/1999/xlink" content-type="dwc:verbatimCoordinates" xlink:type="simple"><named-content content-type="geo-json" specific-use="{&#34;type&#34;:&#34;Point&#34;,&#34;coordinates&#34;:[41.301667,19.847500]}" id="NCID0E4JCI" xlink:type="simple">19°50'51"N, 41°18'06"E</named-content></named-content>, 1358 m, 9 Apr 2019, <abbrev xmlns:xlink="http://www.w3.org/1999/xlink" xlink:title="light traps" id="ABBRID0ECKCI" xlink:type="simple">LT</abbrev>, D. Baiocchi et al. leg., 2♀ and 2♂. <bold>Asir Province</bold>: Khamis Mushait, Wadi Ibn Hashbal (14 km N Khamis Mushait), 1926 m, <named-content xmlns:xlink="http://www.w3.org/1999/xlink" content-type="dwc:verbatimCoordinates" xlink:type="simple"><named-content content-type="geo-json" specific-use="{&#34;type&#34;:&#34;Point&#34;,&#34;coordinates&#34;:[42.708833,18.455667]}" id="NCID0ELKCI" xlink:type="simple">18°27.34'N, 42°42.53'E</named-content></named-content>, 2 Apr 2017, <abbrev xmlns:xlink="http://www.w3.org/1999/xlink" xlink:title="light traps" id="ABBRID0EQKCI" xlink:type="simple">LT</abbrev>, D. Baiocchi leg., 1ex. <bold>Jizan Province</bold>: Al Darb, Wadi Reem, <named-content xmlns:xlink="http://www.w3.org/1999/xlink" content-type="dwc:verbatimCoordinates" xlink:type="simple"><named-content content-type="geo-json" specific-use="{&#34;type&#34;:&#34;Point&#34;,&#34;coordinates&#34;:[42.277733,17.875850]}" id="NCID0EZKCI" xlink:type="simple">17°52.551'N, 42°16.664'E</named-content></named-content>, 136 m, 5 Apr 2017, <abbrev xmlns:xlink="http://www.w3.org/1999/xlink" xlink:title="light traps" id="ABBRID0E5KCI" xlink:type="simple">LT</abbrev>, M.S. Abdel-Dayem leg., 2♀.</p></tp:treatment-sec><tp:treatment-sec sec-type="distribution" id="SECID0ECLCI"><title>Distribution.</title><p>Iran, Oman, Saudi Arabia, United Arab Emirates. A possible Syro-iranoeremic species.</p></tp:treatment-sec><tp:treatment-sec sec-type="notes" id="SECID0EHLCI"><title>Notes.</title><p>This species was previously recorded in Asir, Al Bahah, and Makkah provinces (Hölzel 1983). The listed specimens were collected from <italic><tp:taxon-name><tp:taxon-name-part taxon-name-part-type="genus" reg="Acacia">Acacia</tp:taxon-name-part></tp:taxon-name></italic> woodlands in the lowlands and highlands (136‒1926 m elevation) of southwestern Saudi Arabia.</p></tp:treatment-sec></tp:taxon-treatment>
