# Supplementary material for: New faunal data on lacewings (Insecta, Neuroptera) collected from Saudi Arabia
Source: Zookeys. 2020 May 28;936:111–48. doi: 10.3897/zookeys.936.49962 (PMC7272473; doi:10.3897/zookeys.936.49962)
Supplement: XML Treatment for Neuroleon delicatus [file zookeys.936.49962-treatment44.xml]

<!DOCTYPE tp:taxon-treatment
  PUBLIC "-//TaxonX//DTD Taxonomic Treatment Publishing DTD v0 20100105//EN" "tax-treatment-NSO.dtd">
<tp:taxon-treatment xmlns:tp="http://www.plazi.org/taxpub"><tp:treatment-meta><kwd-group><label>Taxon classification</label><kwd><named-content xmlns:xlink="http://www.w3.org/1999/xlink" content-type="kingdom">Animalia</named-content></kwd><kwd><named-content xmlns:xlink="http://www.w3.org/1999/xlink" content-type="order">Neuroptera</named-content></kwd><kwd><named-content xmlns:xlink="http://www.w3.org/1999/xlink" content-type="family">Myrmeleontidae</named-content></kwd></kwd-group><mixed-citation publication-type="journal"><person-group><name><surname>Letardi</surname><given-names>Agostino</given-names></name><name><surname>Abdel-Dayem</surname><given-names>Mahmoud S.</given-names></name><name><surname>Al Dhafer</surname><given-names>Hathal M.</given-names></name></person-group><article-title>New faunal data on lacewings (<tp:taxon-name><tp:taxon-name-part taxon-name-part-type="class">Insecta</tp:taxon-name-part></tp:taxon-name>, <tp:taxon-name><tp:taxon-name-part taxon-name-part-type="order">Neuroptera</tp:taxon-name-part></tp:taxon-name>) collected from Saudi Arabia</article-title><source>Zookeys</source><day>28</day><month>5</month><year>2020</year><volume>936</volume><fpage>111</fpage><lpage>148</lpage><pub-id pub-id-type="doi">10.3897/zookeys.936.49962</pub-id></mixed-citation></tp:treatment-meta><tp:nomenclature><tp:taxon-name><object-id xmlns:xlink="http://www.w3.org/1999/xlink" content-type="arpha" xlink:type="simple">A21AFF16-8041-544B-BC06-35B530F80E67</object-id>
              <tp:taxon-name-part taxon-name-part-type="genus" reg="Neuroleon">Neuroleon</tp:taxon-name-part>
              <tp:taxon-name-part taxon-name-part-type="species" reg="delicatus">delicatus</tp:taxon-name-part>
            </tp:taxon-name><tp:taxon-authority>Hölzel, 1983</tp:taxon-authority></tp:nomenclature><tp:treatment-sec sec-type="material" id="SECID0EXMCI"><title>Material examined.</title><p><bold>Al Bahah Province</bold>: Al Mekhwah, Shada Al-A’Ala Nature Reserve, <named-content xmlns:xlink="http://www.w3.org/1999/xlink" content-type="dwc:verbatimCoordinates" xlink:type="simple"><named-content content-type="geo-json" specific-use="{&#34;type&#34;:&#34;Point&#34;,&#34;coordinates&#34;:[41.311433,19.840183]}" id="NCID0ECNCI" xlink:type="simple">19°50.411'N, 41°18.686'E</named-content></named-content>, 1611 m, 17 Nov 2014, <abbrev xmlns:xlink="http://www.w3.org/1999/xlink" xlink:title="light traps" id="ABBRID0EHNCI" xlink:type="simple">LT</abbrev>, Al Dhafer et al. leg., 4♀; Wadi Reyam (NE Al Makhwah), <named-content xmlns:xlink="http://www.w3.org/1999/xlink" content-type="dwc:verbatimCoordinates" xlink:type="simple"><named-content content-type="geo-json" specific-use="{&#34;type&#34;:&#34;Point&#34;,&#34;coordinates&#34;:[41.376111,19.841111]}" id="NCID0EONCI" xlink:type="simple">19°50'28"N, 41°22'34"E</named-content></named-content>, 473 m, 7 Apr 2019, <abbrev xmlns:xlink="http://www.w3.org/1999/xlink" xlink:title="light traps" id="ABBRID0ETNCI" xlink:type="simple">LT</abbrev>, D. Baiocchi et al. leg., 2♀ and 3♂. <bold>Asir Province</bold>: Abha, Garf Raydah Nature Reserve, <named-content xmlns:xlink="http://www.w3.org/1999/xlink" content-type="dwc:verbatimCoordinates" xlink:type="simple"><named-content content-type="geo-json" specific-use="{&#34;type&#34;:&#34;Point&#34;,&#34;coordinates&#34;:[42.389083,18.195817]}" id="NCID0E3NCI" xlink:type="simple">18°11.749'N, 42°23.345'E</named-content></named-content>, 1614 m, 20 Oct 2014, <abbrev xmlns:xlink="http://www.w3.org/1999/xlink" xlink:title="light traps" id="ABBRID0EBOCI" xlink:type="simple">LT</abbrev>, Al Dhafer et al. leg., 1♀; <italic>ibidem</italic>, <named-content xmlns:xlink="http://www.w3.org/1999/xlink" content-type="dwc:verbatimCoordinates" xlink:type="simple"><named-content content-type="geo-json" specific-use="{&#34;type&#34;:&#34;Point&#34;,&#34;coordinates&#34;:[42.394850,18.194650]}" id="NCID0EKOCI" xlink:type="simple">18°11.679'N, 42°23.691'E</named-content></named-content>, 1851 m, 20 Oct 2014, <abbrev xmlns:xlink="http://www.w3.org/1999/xlink" xlink:title="light traps" id="ABBRID0EPOCI" xlink:type="simple">LT</abbrev>, Al Dhafer et al. leg., 1♀; Wadi Marabah (WSW Abha), <named-content xmlns:xlink="http://www.w3.org/1999/xlink" content-type="dwc:verbatimCoordinates" xlink:type="simple"><named-content content-type="geo-json" specific-use="{&#34;type&#34;:&#34;Point&#34;,&#34;coordinates&#34;:[42.368667,18.169667]}" id="NCID0EWOCI" xlink:type="simple">18°10.18'N, 42°22.12'E</named-content></named-content>, 1197 m, 1 Apr 2017, <abbrev xmlns:xlink="http://www.w3.org/1999/xlink" xlink:title="light traps" id="ABBRID0E2OCI" xlink:type="simple">LT</abbrev>, D. Baiocchi leg., 1♀ and 1♂. Rijal Almaa, Wadi Kasan (2 km N Al Hubail), <named-content xmlns:xlink="http://www.w3.org/1999/xlink" content-type="dwc:verbatimCoordinates" xlink:type="simple"><named-content content-type="geo-json" specific-use="{&#34;type&#34;:&#34;Point&#34;,&#34;coordinates&#34;:[42.225833,18.118667]}" id="NCID0ECPCI" xlink:type="simple">18°07.12'N, 42°13.55'E</named-content></named-content>, 489 m, 5 Apr 2017, <abbrev xmlns:xlink="http://www.w3.org/1999/xlink" xlink:title="light traps" id="ABBRID0EHPCI" xlink:type="simple">LT</abbrev>, D. Baiocchi leg., 1♀ and 1♂; <italic>ibidem</italic>, 1♀ (<abbrev xmlns:xlink="http://www.w3.org/1999/xlink" xlink:title="Agostino Letardi collection" id="ABBRID0ENPCI" xlink:type="simple">AL</abbrev>). <bold>Jizan Province</bold>: Al Darb, Wadi Reem, <named-content xmlns:xlink="http://www.w3.org/1999/xlink" content-type="dwc:verbatimCoordinates" xlink:type="simple"><named-content content-type="geo-json" specific-use="{&#34;type&#34;:&#34;Point&#34;,&#34;coordinates&#34;:[42.270167,17.859333]}" id="NCID0EWPCI" xlink:type="simple">17°51.56'N, 42°16.21'E</named-content></named-content>, 139 m, <named-content xmlns:xlink="http://www.w3.org/1999/xlink" content-type="dwc:verbatimCoordinates" xlink:type="simple"><named-content content-type="geo-json" specific-use="{&#34;type&#34;:&#34;Point&#34;,&#34;coordinates&#34;:[42.277733,17.875850]}" id="NCID0E5PCI" xlink:type="simple">17°52.551'N, 42°16.664'E</named-content></named-content>, 136 m, 5 Apr 2017, <abbrev xmlns:xlink="http://www.w3.org/1999/xlink" xlink:title="light traps" id="ABBRID0EDQCI" xlink:type="simple">LT</abbrev>, M.S. Abdel-Dayem leg., 1♀; <italic>ibidem</italic>, 3 Apr 2017, <abbrev xmlns:xlink="http://www.w3.org/1999/xlink" xlink:title="light traps" id="ABBRID0EJQCI" xlink:type="simple">LT</abbrev>, D. Baiocchi leg., 1♀.</p></tp:treatment-sec><tp:treatment-sec sec-type="distribution" id="SECID0ENQCI"><title>Distribution.</title><p>Asia: An endemic species to Saudi Arabia.</p></tp:treatment-sec><tp:treatment-sec sec-type="notes" id="SECID0ESQCI"><title>Notes.</title><p>This is the first report of this species since it was first described from Asir and Jizan Provinces (Hölzel 1983). The specimens were collected in sandy and rocky areas with <italic><tp:taxon-name><tp:taxon-name-part taxon-name-part-type="genus" reg="Acacia">Acacia</tp:taxon-name-part></tp:taxon-name></italic> woodlands and Barbary fig shrublands at different elevations (136‒1614 m) in southwestern Saudi Arabia.</p></tp:treatment-sec></tp:taxon-treatment>
