# Supplementary material for: New faunal data on lacewings (Insecta, Neuroptera) collected from Saudi Arabia
Source: Zookeys. 2020 May 28;936:111–48. doi: 10.3897/zookeys.936.49962 (PMC7272473; doi:10.3897/zookeys.936.49962)
Supplement: XML Treatment for Neuroleon modestus [file zookeys.936.49962-treatment47.xml]

<!DOCTYPE tp:taxon-treatment
  PUBLIC "-//TaxonX//DTD Taxonomic Treatment Publishing DTD v0 20100105//EN" "tax-treatment-NSO.dtd">
<tp:taxon-treatment xmlns:tp="http://www.plazi.org/taxpub"><tp:treatment-meta><kwd-group><label>Taxon classification</label><kwd><named-content xmlns:xlink="http://www.w3.org/1999/xlink" content-type="kingdom">Animalia</named-content></kwd><kwd><named-content xmlns:xlink="http://www.w3.org/1999/xlink" content-type="order">Neuroptera</named-content></kwd><kwd><named-content xmlns:xlink="http://www.w3.org/1999/xlink" content-type="family">Myrmeleontidae</named-content></kwd></kwd-group><mixed-citation publication-type="journal"><person-group><name><surname>Letardi</surname><given-names>Agostino</given-names></name><name><surname>Abdel-Dayem</surname><given-names>Mahmoud S.</given-names></name><name><surname>Al Dhafer</surname><given-names>Hathal M.</given-names></name></person-group><article-title>New faunal data on lacewings (<tp:taxon-name><tp:taxon-name-part taxon-name-part-type="class">Insecta</tp:taxon-name-part></tp:taxon-name>, <tp:taxon-name><tp:taxon-name-part taxon-name-part-type="order">Neuroptera</tp:taxon-name-part></tp:taxon-name>) collected from Saudi Arabia</article-title><source>Zookeys</source><day>28</day><month>5</month><year>2020</year><volume>936</volume><fpage>111</fpage><lpage>148</lpage><pub-id pub-id-type="doi">10.3897/zookeys.936.49962</pub-id></mixed-citation></tp:treatment-meta><tp:nomenclature><tp:taxon-name><object-id xmlns:xlink="http://www.w3.org/1999/xlink" content-type="arpha" xlink:type="simple">BF8BE642-2C1E-5904-81C0-31A55AEC16DF</object-id>
              <tp:taxon-name-part taxon-name-part-type="genus" reg="Neuroleon">Neuroleon</tp:taxon-name-part>
              <tp:taxon-name-part taxon-name-part-type="species" reg="modestus">modestus</tp:taxon-name-part>
            </tp:taxon-name><tp:taxon-authority>(Navás, 1912)</tp:taxon-authority></tp:nomenclature><tp:treatment-sec sec-type="material" id="SECID0EK2CI"><title>Material examined.</title><p><bold>Al Bahah Province</bold>: Al Makhwah, Wadi Reyam (NE Al Makhwah), <named-content xmlns:xlink="http://www.w3.org/1999/xlink" content-type="dwc:verbatimCoordinates" xlink:type="simple"><named-content content-type="geo-json" specific-use="{&#34;type&#34;:&#34;Point&#34;,&#34;coordinates&#34;:[41.376111,19.841111]}" id="NCID0EV2CI" xlink:type="simple">19°50'28"N, 41°22'34"E</named-content></named-content>, 473 m, 7 Apr 2019, <abbrev xmlns:xlink="http://www.w3.org/1999/xlink" xlink:title="light traps" id="ABBRID0E12CI" xlink:type="simple">LT</abbrev>, D. Baiocchi et al. leg., 1♀. <bold>Asir Province</bold>: Rijal Almaa, Wadi Kasan (2 km N Al Hubail), <named-content xmlns:xlink="http://www.w3.org/1999/xlink" content-type="dwc:verbatimCoordinates" xlink:type="simple"><named-content content-type="geo-json" specific-use="{&#34;type&#34;:&#34;Point&#34;,&#34;coordinates&#34;:[42.225833,18.118667]}" id="NCID0ED3CI" xlink:type="simple">18°07.12'N, 42°13.55'E</named-content></named-content>, 489 m, 5 Apr 2017, <abbrev xmlns:xlink="http://www.w3.org/1999/xlink" xlink:title="light traps" id="ABBRID0EI3CI" xlink:type="simple">LT</abbrev>, D. Baiocchi leg., 1♀.</p></tp:treatment-sec><tp:treatment-sec sec-type="distribution" id="SECID0EM3CI"><title>Distribution.</title><p>Africa: Benin, Burkina Faso, Cabo Verde, Cote d’Ivoire, Mali. Asia: Saudi Arabia, Yemen. An Afrotropical species.</p></tp:treatment-sec><tp:treatment-sec sec-type="biology" id="SECID0ER3CI"><title>Biology.</title><p><italic><tp:taxon-name><tp:taxon-name-part taxon-name-part-type="genus" reg="Neuroleon">Neuroleon</tp:taxon-name-part> <tp:taxon-name-part taxon-name-part-type="species" reg="modestus">modestus</tp:taxon-name-part></tp:taxon-name></italic> occurs in grass savannas and grassy vegetation in cultivated areas (<xref ref-type="bibr" rid="B36">Michel and Akoudjin 2012</xref>).</p></tp:treatment-sec><tp:treatment-sec sec-type="notes" id="SECID0EG4CI"><title>Notes.</title><p>This species was reported by <xref ref-type="bibr" rid="B23">Hölzel (1988)</xref> as <italic><tp:taxon-name><tp:taxon-name-part taxon-name-part-type="genus" reg="Neuroleon">Neuroleon</tp:taxon-name-part> <tp:taxon-name-part taxon-name-part-type="species" reg="sociorum">sociorum</tp:taxon-name-part></tp:taxon-name></italic> Hölzel and Ohm in Asir Province. The listed female specimens were collected with light trap in sandy areas with <italic><tp:taxon-name><tp:taxon-name-part taxon-name-part-type="genus" reg="Acacia">Acacia</tp:taxon-name-part></tp:taxon-name></italic> woodlands at low elevations of 473‒489 m in southwestern Saudi Arabia.</p></tp:treatment-sec><ref-list><ref id="B36"><mixed-citation xmlns:xlink="http://www.w3.org/1999/xlink" xlink:type="simple"><person-group><name name-style="western"><surname>Michel</surname><given-names>B</given-names></name><name name-style="western"><surname>Akoudjin</surname><given-names>M</given-names></name></person-group> (<year>2012</year>) <article-title>Review of <italic><tp:taxon-name><tp:taxon-name-part taxon-name-part-type="genus">Neuroleon</tp:taxon-name-part></tp:taxon-name></italic> Navás of West Africa with descriptions of four new species (<tp:taxon-name><tp:taxon-name-part taxon-name-part-type="order">Neuroptera</tp:taxon-name-part></tp:taxon-name>: <tp:taxon-name><tp:taxon-name-part taxon-name-part-type="family">Myrmeleontidae</tp:taxon-name-part></tp:taxon-name>).</article-title><source>Zootaxa</source><volume>3519</volume>: <fpage>32</fpage>–<lpage>52</lpage>. <ext-link xlink:type="simple" ext-link-type="doi" xlink:href="10.11646/zootaxa.3519.1.2">https://doi.org/10.11646/zootaxa.3519.1.2</ext-link></mixed-citation></ref><ref id="B23"><mixed-citation xmlns:xlink="http://www.w3.org/1999/xlink" xlink:type="simple"><person-group><name name-style="western"><surname>Hölzel</surname><given-names>H</given-names></name></person-group> (<year>1988</year>) <article-title>Insect of Saudi Arabia. <tp:taxon-name><tp:taxon-name-part taxon-name-part-type="order">Neuroptera</tp:taxon-name-part></tp:taxon-name>: Fam <tp:taxon-name><tp:taxon-name-part taxon-name-part-type="family">Sisyridae</tp:taxon-name-part></tp:taxon-name>, <tp:taxon-name><tp:taxon-name-part taxon-name-part-type="family">Hemerobiidae</tp:taxon-name-part></tp:taxon-name>, <tp:taxon-name><tp:taxon-name-part taxon-name-part-type="family">Chrysopidae</tp:taxon-name-part></tp:taxon-name> (Part 2) and <tp:taxon-name><tp:taxon-name-part taxon-name-part-type="family">Myrmeleontidae</tp:taxon-name-part></tp:taxon-name> (Part 3).</article-title><source>Fauna of Saudi Arabia</source><volume>9</volume>: <fpage>52</fpage>–<lpage>67</lpage>.</mixed-citation></ref></ref-list></tp:taxon-treatment>
