# Supplementary material for: New faunal data on lacewings (Insecta, Neuroptera) collected from Saudi Arabia
Source: Zookeys. 2020 May 28;936:111–48. doi: 10.3897/zookeys.936.49962 (PMC7272473; doi:10.3897/zookeys.936.49962)
Supplement: XML Treatment for Distoleon asiricus [file zookeys.936.49962-treatment51.xml]

<!DOCTYPE tp:taxon-treatment
  PUBLIC "-//TaxonX//DTD Taxonomic Treatment Publishing DTD v0 20100105//EN" "tax-treatment-NSO.dtd">
<tp:taxon-treatment xmlns:tp="http://www.plazi.org/taxpub"><tp:treatment-meta><kwd-group><label>Taxon classification</label><kwd><named-content xmlns:xlink="http://www.w3.org/1999/xlink" content-type="kingdom">Animalia</named-content></kwd><kwd><named-content xmlns:xlink="http://www.w3.org/1999/xlink" content-type="order">Neuroptera</named-content></kwd><kwd><named-content xmlns:xlink="http://www.w3.org/1999/xlink" content-type="family">Myrmeleontidae</named-content></kwd></kwd-group><mixed-citation publication-type="journal"><person-group><name><surname>Letardi</surname><given-names>Agostino</given-names></name><name><surname>Abdel-Dayem</surname><given-names>Mahmoud S.</given-names></name><name><surname>Al Dhafer</surname><given-names>Hathal M.</given-names></name></person-group><article-title>New faunal data on lacewings (<tp:taxon-name><tp:taxon-name-part taxon-name-part-type="class">Insecta</tp:taxon-name-part></tp:taxon-name>, <tp:taxon-name><tp:taxon-name-part taxon-name-part-type="order">Neuroptera</tp:taxon-name-part></tp:taxon-name>) collected from Saudi Arabia</article-title><source>Zookeys</source><day>28</day><month>5</month><year>2020</year><volume>936</volume><fpage>111</fpage><lpage>148</lpage><pub-id pub-id-type="doi">10.3897/zookeys.936.49962</pub-id></mixed-citation></tp:treatment-meta><tp:nomenclature><tp:taxon-name><object-id xmlns:xlink="http://www.w3.org/1999/xlink" content-type="arpha" xlink:type="simple">B0952673-7691-53BF-9809-399517557801</object-id>
              <tp:taxon-name-part taxon-name-part-type="genus" reg="Distoleon">Distoleon</tp:taxon-name-part>
              <tp:taxon-name-part taxon-name-part-type="species" reg="asiricus">asiricus</tp:taxon-name-part>
            </tp:taxon-name><tp:taxon-authority>Hölzel, 1983</tp:taxon-authority></tp:nomenclature><tp:treatment-sec sec-type="material" id="SECID0EYKDI"><title>Material examined.</title><p><bold>Al Bahah Province</bold>: Al Mekhwah, Shada Al-A’Ala Nature Reserve, <named-content xmlns:xlink="http://www.w3.org/1999/xlink" content-type="dwc:verbatimCoordinates" xlink:type="simple"><named-content content-type="geo-json" specific-use="{&#34;type&#34;:&#34;Point&#34;,&#34;coordinates&#34;:[41.300617,19.851100]}" id="NCID0EDLDI" xlink:type="simple">19°51.066’N, 41°18.037’E</named-content></named-content>, 1325, 20 Apr 2014, <abbrev xmlns:xlink="http://www.w3.org/1999/xlink" xlink:title="light traps" id="ABBRID0EILDI" xlink:type="simple">LT</abbrev>, Al Dhafer et al. leg., 1♂. <bold>Asir Province</bold>: Abha, Garf Raydah Nature Reserve, <named-content xmlns:xlink="http://www.w3.org/1999/xlink" content-type="dwc:verbatimCoordinates" xlink:type="simple"><named-content content-type="geo-json" specific-use="{&#34;type&#34;:&#34;Point&#34;,&#34;coordinates&#34;:[42.389083,18.195817]}" id="NCID0ERLDI" xlink:type="simple">18°11.749'N, 42°23.345'E</named-content></named-content>, 1614 m, 6 Jun 2014, <abbrev xmlns:xlink="http://www.w3.org/1999/xlink" xlink:title="light traps" id="ABBRID0EWLDI" xlink:type="simple">LT</abbrev>, Al Dhafer et al. leg., 1♂; <italic>ibidem</italic>, 31 Jul 2015, <abbrev xmlns:xlink="http://www.w3.org/1999/xlink" xlink:title="light traps" id="ABBRID0E3LDI" xlink:type="simple">LT</abbrev>, Al Dhafer et al. leg., 1♀; <italic>ibidem</italic>, 20 Oct 2014, <abbrev xmlns:xlink="http://www.w3.org/1999/xlink" xlink:title="light traps" id="ABBRID0ECMDI" xlink:type="simple">LT</abbrev>, Al Dhafer et al. leg., 1♀; <italic>ibidem</italic>, <named-content xmlns:xlink="http://www.w3.org/1999/xlink" content-type="dwc:verbatimCoordinates" xlink:type="simple"><named-content content-type="geo-json" specific-use="{&#34;type&#34;:&#34;Point&#34;,&#34;coordinates&#34;:[42.390333,18.193633]}" id="NCID0ELMDI" xlink:type="simple">18°11.618'N, 42°23.420'E</named-content></named-content>, 1772 m, 31 Jul 2015, <abbrev xmlns:xlink="http://www.w3.org/1999/xlink" xlink:title="light traps" id="ABBRID0EQMDI" xlink:type="simple">LT</abbrev>, Al Dhafer et al. leg., 1♀; <italic>ibidem</italic>, <named-content xmlns:xlink="http://www.w3.org/1999/xlink" content-type="dwc:verbatimCoordinates" xlink:type="simple"><named-content content-type="geo-json" specific-use="{&#34;type&#34;:&#34;Point&#34;,&#34;coordinates&#34;:[42.394850,18.194650]}" id="NCID0EZMDI" xlink:type="simple">18°11.679'N, 42°23.691'E</named-content></named-content>, 1851 m, 6 Jun 2014, <abbrev xmlns:xlink="http://www.w3.org/1999/xlink" xlink:title="light traps" id="ABBRID0E5MDI" xlink:type="simple">LT</abbrev>, Al Dhafer et al. leg., 1♀ and 3♂; <italic>ibidem</italic>, 20 Oct 2014, <abbrev xmlns:xlink="http://www.w3.org/1999/xlink" xlink:title="light traps" id="ABBRID0EENDI" xlink:type="simple">LT</abbrev>, Al Dhafer et al. leg., 1♀; <italic>ibidem</italic>, <named-content xmlns:xlink="http://www.w3.org/1999/xlink" content-type="dwc:verbatimCoordinates" xlink:type="simple"><named-content content-type="geo-json" specific-use="{&#34;type&#34;:&#34;Point&#34;,&#34;coordinates&#34;:[42.405250,18.196100]}" id="NCID0ENNDI" xlink:type="simple">18°11.766'N, 42°24.315'E</named-content></named-content>, 2285 m, 6 Jun 2014, <abbrev xmlns:xlink="http://www.w3.org/1999/xlink" xlink:title="light traps" id="ABBRID0ESNDI" xlink:type="simple">LT</abbrev>, Al Dhafer et al. leg., 1♀; <italic>ibidem</italic>, 31 Jul 2015, <abbrev xmlns:xlink="http://www.w3.org/1999/xlink" xlink:title="light traps" id="ABBRID0EYNDI" xlink:type="simple">LT</abbrev>, Al Dhafer et al. leg., 1♂; <italic>ibidem</italic>, <named-content xmlns:xlink="http://www.w3.org/1999/xlink" content-type="dwc:verbatimCoordinates" xlink:type="simple"><named-content content-type="geo-json" specific-use="{&#34;type&#34;:&#34;Point&#34;,&#34;coordinates&#34;:[42.407250,18.198067]}" id="NCID0EBODI" xlink:type="simple">18°11.884'N, 42°24.435'E</named-content></named-content>, 2387 m, 28 Apr 2014, <abbrev xmlns:xlink="http://www.w3.org/1999/xlink" xlink:title="light traps" id="ABBRID0EGODI" xlink:type="simple">LT</abbrev>, Al Dhafer et al. leg., 1♀; <italic>ibidem</italic>, 6 Jun 2014, <abbrev xmlns:xlink="http://www.w3.org/1999/xlink" xlink:title="light traps" id="ABBRID0EMODI" xlink:type="simple">LT</abbrev>, Al Dhafer et al. leg., 2♀ and 1♂; <italic>ibidem</italic>, <named-content xmlns:xlink="http://www.w3.org/1999/xlink" content-type="dwc:verbatimCoordinates" xlink:type="simple"><named-content content-type="geo-json" specific-use="{&#34;type&#34;:&#34;Point&#34;,&#34;coordinates&#34;:[42.408933,18.201583]}" id="NCID0EVODI" xlink:type="simple">18°12.095'N, 42°24.536'E</named-content></named-content>, 2578 m, 6 Jun 2014, <abbrev xmlns:xlink="http://www.w3.org/1999/xlink" xlink:title="light traps" id="ABBRID0E1ODI" xlink:type="simple">LT</abbrev>, Al Dhafer et al. leg., 1♀; <italic>ibidem</italic>, 20 Oct 2014, <abbrev xmlns:xlink="http://www.w3.org/1999/xlink" xlink:title="light traps" id="ABBRID0EAPDI" xlink:type="simple">LT</abbrev>, Al Dhafer et al. leg., 1♀; Wadi Marabah (WSW Abha), <named-content xmlns:xlink="http://www.w3.org/1999/xlink" content-type="dwc:verbatimCoordinates" xlink:type="simple"><named-content content-type="geo-json" specific-use="{&#34;type&#34;:&#34;Point&#34;,&#34;coordinates&#34;:[42.369917,18.171550]}" id="NCID0EHPDI" xlink:type="simple">18°10.293'N, 42°22.195'E</named-content></named-content>, 1150 m, 1 Apr 2017, <abbrev xmlns:xlink="http://www.w3.org/1999/xlink" xlink:title="light traps" id="ABBRID0EMPDI" xlink:type="simple">LT</abbrev>, M.S. Abdel-Dayem leg., 1♀; <italic>ibidem</italic>, <named-content xmlns:xlink="http://www.w3.org/1999/xlink" content-type="dwc:verbatimCoordinates" xlink:type="simple"><named-content content-type="geo-json" specific-use="{&#34;type&#34;:&#34;Point&#34;,&#34;coordinates&#34;:[42.368667,18.169667]}" id="NCID0EVPDI" xlink:type="simple">18°10.18'N, 42°22.12'E</named-content></named-content>, 1197 m, 16 Apr 2016, <abbrev xmlns:xlink="http://www.w3.org/1999/xlink" xlink:title="light traps" id="ABBRID0E1PDI" xlink:type="simple">LT</abbrev>, D. Baiocchi leg., 1♂; <italic>ibidem</italic>, 1♀ (<abbrev xmlns:xlink="http://www.w3.org/1999/xlink" xlink:title="Agostino Letardi collection" id="ABBRID0EAQDI" xlink:type="simple">AL</abbrev>). <bold>Riyadh Province</bold>: Hotat Bani Tamim, Ibex Reserve Protected Area, (W Hotat Bani Tamim), <named-content xmlns:xlink="http://www.w3.org/1999/xlink" content-type="dwc:verbatimCoordinates" xlink:type="simple"><named-content content-type="geo-json" specific-use="{&#34;type&#34;:&#34;Point&#34;,&#34;coordinates&#34;:[46.356000,23.351167]}" id="NCID0EJQDI" xlink:type="simple">23°21.07'N, 46°21.36'E</named-content></named-content>, 709 m, 11 Apr 2017, <abbrev xmlns:xlink="http://www.w3.org/1999/xlink" xlink:title="light traps" id="ABBRID0EOQDI" xlink:type="simple">LT</abbrev>, D. Baiocchi leg., 1♀ and 2♂.</p></tp:treatment-sec><tp:treatment-sec sec-type="distribution" id="SECID0ESQDI"><title>Distribution.</title><p>Asia: Saudi Arabia, United Arab Emirates, Yemen. An endemic species to the Arabian Peninsula.</p></tp:treatment-sec><tp:treatment-sec sec-type="biology" id="SECID0EXQDI"><title>Biology.</title><p>The listed records present further localities in Saudi Arabia from where this species has been recently described.</p></tp:treatment-sec><tp:treatment-sec sec-type="notes" id="SECID0E3QDI"><title>Notes.</title><p>It was previously reported in Asir and Al Bahah provinces in southwestern Saudi Arabia (Hölzel 1983). The listed specimens were collected from rocky areas with <italic><tp:taxon-name><tp:taxon-name-part taxon-name-part-type="genus" reg="Acacia">Acacia</tp:taxon-name-part></tp:taxon-name></italic> woodlands, Barbary fig shrublands, and juniper forest at high elevations (1150‒2387 m) in southwestern Saudi Arabia, and in sandy areas with <italic><tp:taxon-name><tp:taxon-name-part taxon-name-part-type="genus" reg="Acacia">Acacia</tp:taxon-name-part></tp:taxon-name></italic> woodlands at an elevation of 709 m in the central regions of Saudi Arabia.</p></tp:treatment-sec></tp:taxon-treatment>
