# Supplementary material for: New faunal data on lacewings (Insecta, Neuroptera) collected from Saudi Arabia
Source: Zookeys. 2020 May 28;936:111–48. doi: 10.3897/zookeys.936.49962 (PMC7272473; doi:10.3897/zookeys.936.49962)
Supplement: XML Treatment for Distoleon laticollis [file zookeys.936.49962-treatment52.xml]

<!DOCTYPE tp:taxon-treatment
  PUBLIC "-//TaxonX//DTD Taxonomic Treatment Publishing DTD v0 20100105//EN" "tax-treatment-NSO.dtd">
<tp:taxon-treatment xmlns:tp="http://www.plazi.org/taxpub"><tp:treatment-meta><kwd-group><label>Taxon classification</label><kwd><named-content xmlns:xlink="http://www.w3.org/1999/xlink" content-type="kingdom">Animalia</named-content></kwd><kwd><named-content xmlns:xlink="http://www.w3.org/1999/xlink" content-type="order">Neuroptera</named-content></kwd><kwd><named-content xmlns:xlink="http://www.w3.org/1999/xlink" content-type="family">Myrmeleontidae</named-content></kwd></kwd-group><mixed-citation publication-type="journal"><person-group><name><surname>Letardi</surname><given-names>Agostino</given-names></name><name><surname>Abdel-Dayem</surname><given-names>Mahmoud S.</given-names></name><name><surname>Al Dhafer</surname><given-names>Hathal M.</given-names></name></person-group><article-title>New faunal data on lacewings (<tp:taxon-name><tp:taxon-name-part taxon-name-part-type="class">Insecta</tp:taxon-name-part></tp:taxon-name>, <tp:taxon-name><tp:taxon-name-part taxon-name-part-type="order">Neuroptera</tp:taxon-name-part></tp:taxon-name>) collected from Saudi Arabia</article-title><source>Zookeys</source><day>28</day><month>5</month><year>2020</year><volume>936</volume><fpage>111</fpage><lpage>148</lpage><pub-id pub-id-type="doi">10.3897/zookeys.936.49962</pub-id></mixed-citation></tp:treatment-meta><tp:nomenclature><tp:taxon-name><object-id xmlns:xlink="http://www.w3.org/1999/xlink" content-type="arpha" xlink:type="simple">E8EEB8DA-4433-5C98-AD49-D4EB641B16AA</object-id>
              <tp:taxon-name-part taxon-name-part-type="genus" reg="Distoleon">Distoleon</tp:taxon-name-part>
              <tp:taxon-name-part taxon-name-part-type="species" reg="laticollis">laticollis</tp:taxon-name-part>
            </tp:taxon-name><tp:taxon-authority>(Navás, 1913)</tp:taxon-authority></tp:nomenclature><tp:treatment-sec sec-type="material" id="SECID0ETSDI"><title>Material examined.</title><p><bold>Al Bahah Province</bold>: Al Mandaq, Wadi Tourabah (E of An Na’Amah), <named-content xmlns:xlink="http://www.w3.org/1999/xlink" content-type="dwc:verbatimCoordinates" xlink:type="simple"><named-content content-type="geo-json" specific-use="{&#34;type&#34;:&#34;Point&#34;,&#34;coordinates&#34;:[41.311667,20.183611]}" id="NCID0E5SDI" xlink:type="simple">20°11'01"N, 41°18'42"E</named-content></named-content>, 1826 m, 6 Apr 2019, <abbrev xmlns:xlink="http://www.w3.org/1999/xlink" xlink:title="light traps" id="ABBRID0EDTDI" xlink:type="simple">LT</abbrev>, D. Baiocchi et al. leg., 1♀. Al Mekhwah, Shada Al-A’Ala Nature Reserve, <named-content xmlns:xlink="http://www.w3.org/1999/xlink" content-type="dwc:verbatimCoordinates" xlink:type="simple"><named-content content-type="geo-json" specific-use="{&#34;type&#34;:&#34;Point&#34;,&#34;coordinates&#34;:[41.311200,19.876633]}" id="NCID0EKTDI" xlink:type="simple">19°52.598'N, 41°18.672'E</named-content></named-content>, 892 m, 2 Mar 2015, <abbrev xmlns:xlink="http://www.w3.org/1999/xlink" xlink:title="light traps" id="ABBRID0EPTDI" xlink:type="simple">LT</abbrev>, A. Mostafa leg., 1♂; <italic>ibidem</italic>, <named-content xmlns:xlink="http://www.w3.org/1999/xlink" content-type="dwc:verbatimCoordinates" xlink:type="simple"><named-content content-type="geo-json" specific-use="{&#34;type&#34;:&#34;Point&#34;,&#34;coordinates&#34;:[41.301667,19.847500]}" id="NCID0EYTDI" xlink:type="simple">19°50'51"N, 41°18'06"E</named-content></named-content>, 1358 m, 9 Apr 2019, <abbrev xmlns:xlink="http://www.w3.org/1999/xlink" xlink:title="light traps" id="ABBRID0E4TDI" xlink:type="simple">LT</abbrev>, D. Baiocchi et al. leg., 1♀. <bold>Asir Province</bold>: Abha, WSW of Abha, Garf Raydah Nature Reserve, <named-content xmlns:xlink="http://www.w3.org/1999/xlink" content-type="dwc:verbatimCoordinates" xlink:type="simple"><named-content content-type="geo-json" specific-use="{&#34;type&#34;:&#34;Point&#34;,&#34;coordinates&#34;:[42.389083,18.195817]}" id="NCID0EGUDI" xlink:type="simple">18°11.749'N, 42°23.345'E</named-content></named-content>, 1614 m, 5 Nov 2015, <abbrev xmlns:xlink="http://www.w3.org/1999/xlink" xlink:title="light traps" id="ABBRID0ELUDI" xlink:type="simple">LT</abbrev>, Al Dhafer et al. leg., 1♀; <italic>ibidem</italic>, <named-content xmlns:xlink="http://www.w3.org/1999/xlink" content-type="dwc:verbatimCoordinates" xlink:type="simple"><named-content content-type="geo-json" specific-use="{&#34;type&#34;:&#34;Point&#34;,&#34;coordinates&#34;:[42.394850,18.194650]}" id="NCID0EUUDI" xlink:type="simple">18°11.679'N, 42°23.691'E</named-content></named-content>, 1851 m, 6 Jun 2014, <abbrev xmlns:xlink="http://www.w3.org/1999/xlink" xlink:title="light traps" id="ABBRID0EZUDI" xlink:type="simple">LT</abbrev>, Al Dhafer et al. leg., 1♀. Wadi Marabah (WSW Abha), <named-content xmlns:xlink="http://www.w3.org/1999/xlink" content-type="dwc:verbatimCoordinates" xlink:type="simple"><named-content content-type="geo-json" specific-use="{&#34;type&#34;:&#34;Point&#34;,&#34;coordinates&#34;:[42.369917,18.171550]}" id="NCID0EAVDI" xlink:type="simple">18°10.293'N, 42°22.195'E</named-content></named-content>, 1150 m, 1 Apr 2017, <abbrev xmlns:xlink="http://www.w3.org/1999/xlink" xlink:title="light traps" id="ABBRID0EFVDI" xlink:type="simple">LT</abbrev>, M.S. Abdel-Dayem leg., 1♂; <italic>ibidem</italic>, <named-content xmlns:xlink="http://www.w3.org/1999/xlink" content-type="dwc:verbatimCoordinates" xlink:type="simple"><named-content content-type="geo-json" specific-use="{&#34;type&#34;:&#34;Point&#34;,&#34;coordinates&#34;:[42.368667,18.169667]}" id="NCID0EOVDI" xlink:type="simple">18°10.18'N, 42°22.12'E</named-content></named-content>, 1197 m, 1 Apr 2017, <abbrev xmlns:xlink="http://www.w3.org/1999/xlink" xlink:title="light traps" id="ABBRID0ETVDI" xlink:type="simple">LT</abbrev>, D. Baiocchi leg., 2♀ and 3♂; <italic>ibidem</italic>, 16 Apr 2016, <abbrev xmlns:xlink="http://www.w3.org/1999/xlink" xlink:title="light traps" id="ABBRID0EZVDI" xlink:type="simple">LT</abbrev>, D. Baiocchi leg., 1♂; <italic>ibidem</italic>, 1♂ (<abbrev xmlns:xlink="http://www.w3.org/1999/xlink" xlink:title="Agostino Letardi collection" id="ABBRID0E6VDI" xlink:type="simple">AL</abbrev>). Rijal Almaa, Wadi Kasan (2 km N Al Hubail), <named-content xmlns:xlink="http://www.w3.org/1999/xlink" content-type="dwc:verbatimCoordinates" xlink:type="simple"><named-content content-type="geo-json" specific-use="{&#34;type&#34;:&#34;Point&#34;,&#34;coordinates&#34;:[42.225833,18.118667]}" id="NCID0EGWDI" xlink:type="simple">18°07.12'N, 42°13.55'E</named-content></named-content>, 489 m, 5 Apr 2017, <abbrev xmlns:xlink="http://www.w3.org/1999/xlink" xlink:title="light traps" id="ABBRID0ELWDI" xlink:type="simple">LT</abbrev>, D. Baiocchi leg., 1♂. <bold>Riyadh Province</bold>: Hotat Bani Tamim, Ibex Reserve Protected Area, (W Hotat Bani Tamim), <named-content xmlns:xlink="http://www.w3.org/1999/xlink" content-type="dwc:verbatimCoordinates" xlink:type="simple"><named-content content-type="geo-json" specific-use="{&#34;type&#34;:&#34;Point&#34;,&#34;coordinates&#34;:[46.356000,23.351167]}" id="NCID0EUWDI" xlink:type="simple">23°21.07'N, 46°21.36'E</named-content></named-content>, 709 m, 11 Apr 2017, <abbrev xmlns:xlink="http://www.w3.org/1999/xlink" xlink:title="light traps" id="ABBRID0EZWDI" xlink:type="simple">LT</abbrev>, D. Baiocchi leg., 1♀ and 1♂.</p></tp:treatment-sec><tp:treatment-sec sec-type="distribution" id="SECID0E4WDI"><title>Distribution.</title><p>Africa: Ethiopia, Sudan. Asia: Cyprus, Israel, Lebanon, Oman, Saudi Arabia, Syria, Turkey. A polycentric Afro-syroeremic species.</p></tp:treatment-sec><tp:treatment-sec sec-type="biology" id="SECID0ECXDI"><title>Biology.</title><p>Mainly unknown, associated with arid environments (<xref ref-type="bibr" rid="B12">Badano et al. 2018</xref>).</p></tp:treatment-sec><tp:treatment-sec sec-type="notes" id="SECID0EMXDI"><title>Notes.</title><p>This species was previously recorded in the mountains of southwestern Saudi Arabia, from Al Bahah and Makkah provinces (<xref ref-type="bibr" rid="B20">Hölzel 1982</xref>). The listed specimens were collected in <italic><tp:taxon-name><tp:taxon-name-part taxon-name-part-type="genus" reg="Acacia">Acacia</tp:taxon-name-part></tp:taxon-name></italic> woodlands in rocky and sandy soils and in rocky areas with Barbary fig shrub communities at different elevations (489‒1851 m) in southwestern and central Saudi Arabia.</p></tp:treatment-sec><ref-list><ref id="B12"><mixed-citation xmlns:xlink="http://www.w3.org/1999/xlink" xlink:type="simple"><person-group><name name-style="western"><surname>Badano</surname><given-names>D</given-names></name><name name-style="western"><surname>Makris</surname><given-names>C</given-names></name><name name-style="western"><surname>John</surname><given-names>E</given-names></name><name name-style="western"><surname>Hadjicostantis</surname><given-names>M</given-names></name><name name-style="western"><surname>Sparrow</surname><given-names>D</given-names></name><name name-style="western"><surname>Sparrow</surname><given-names>R</given-names></name><name name-style="western"><surname>Thomas</surname><given-names>B</given-names></name><name name-style="western"><surname>Devetak</surname><given-names>D</given-names></name></person-group> (<year>2018</year>) <article-title>The antlions of Cyprus: review and new reports (<tp:taxon-name><tp:taxon-name-part taxon-name-part-type="order">Neuroptera</tp:taxon-name-part></tp:taxon-name>: <tp:taxon-name><tp:taxon-name-part taxon-name-part-type="family">Myrmeleontidae</tp:taxon-name-part></tp:taxon-name>).</article-title><source>Fragmenta Entomologica</source><volume>50</volume>(<issue>2</issue>): <fpage>95</fpage>–<lpage>102</lpage>. <ext-link xlink:type="simple" ext-link-type="doi" xlink:href="10.4081/fe.2018.307">https://doi.org/10.4081/fe.2018.307</ext-link></mixed-citation></ref><ref id="B20"><mixed-citation xmlns:xlink="http://www.w3.org/1999/xlink" xlink:type="simple"><person-group><name name-style="western"><surname>Hölzel</surname><given-names>H</given-names></name></person-group> (<year>1982</year>) <article-title>Insects of Saudi Arabia. <tp:taxon-name><tp:taxon-name-part taxon-name-part-type="order">Neuroptera</tp:taxon-name-part></tp:taxon-name>: Fam. <tp:taxon-name><tp:taxon-name-part taxon-name-part-type="family">Myrmeleontidae</tp:taxon-name-part></tp:taxon-name>.</article-title><source>Fauna of Saudi Arabia</source><volume>4</volume>: <fpage>244</fpage>–<lpage>270</lpage>.</mixed-citation></ref></ref-list></tp:taxon-treatment>
