# Supplementary material for: New faunal data on lacewings (Insecta, Neuroptera) collected from Saudi Arabia
Source: Zookeys. 2020 May 28;936:111–48. doi: 10.3897/zookeys.936.49962 (PMC7272473; doi:10.3897/zookeys.936.49962)
Supplement: XML Treatment for Creoleon griseus [file zookeys.936.49962-treatment56.xml]

<!DOCTYPE tp:taxon-treatment
  PUBLIC "-//TaxonX//DTD Taxonomic Treatment Publishing DTD v0 20100105//EN" "tax-treatment-NSO.dtd">
<tp:taxon-treatment xmlns:tp="http://www.plazi.org/taxpub"><tp:treatment-meta><kwd-group><label>Taxon classification</label><kwd><named-content xmlns:xlink="http://www.w3.org/1999/xlink" content-type="kingdom">Animalia</named-content></kwd><kwd><named-content xmlns:xlink="http://www.w3.org/1999/xlink" content-type="order">Neuroptera</named-content></kwd><kwd><named-content xmlns:xlink="http://www.w3.org/1999/xlink" content-type="family">Myrmeleontidae</named-content></kwd></kwd-group><mixed-citation publication-type="journal"><person-group><name><surname>Letardi</surname><given-names>Agostino</given-names></name><name><surname>Abdel-Dayem</surname><given-names>Mahmoud S.</given-names></name><name><surname>Al Dhafer</surname><given-names>Hathal M.</given-names></name></person-group><article-title>New faunal data on lacewings (<tp:taxon-name><tp:taxon-name-part taxon-name-part-type="class">Insecta</tp:taxon-name-part></tp:taxon-name>, <tp:taxon-name><tp:taxon-name-part taxon-name-part-type="order">Neuroptera</tp:taxon-name-part></tp:taxon-name>) collected from Saudi Arabia</article-title><source>Zookeys</source><day>28</day><month>5</month><year>2020</year><volume>936</volume><fpage>111</fpage><lpage>148</lpage><pub-id pub-id-type="doi">10.3897/zookeys.936.49962</pub-id></mixed-citation></tp:treatment-meta><tp:nomenclature><tp:taxon-name><object-id xmlns:xlink="http://www.w3.org/1999/xlink" content-type="arpha" xlink:type="simple">51E3D986-BEC9-541A-A444-0251A8AFE149</object-id>
              <tp:taxon-name-part taxon-name-part-type="genus" reg="Creoleon">Creoleon</tp:taxon-name-part>
              <tp:taxon-name-part taxon-name-part-type="species" reg="griseus">griseus</tp:taxon-name-part>
            </tp:taxon-name><tp:taxon-authority>(Klug in Ehrenberg, 1834)</tp:taxon-authority></tp:nomenclature><tp:treatment-sec sec-type="material" id="SECID0E6AAK"><title>Material examined.</title><p><bold>Asir Province</bold>: Khamis Mushait, Wadi Ibn Hashbal (14 km N Khamis Mushait), <named-content xmlns:xlink="http://www.w3.org/1999/xlink" content-type="dwc:verbatimCoordinates" xlink:type="simple"><named-content content-type="geo-json" specific-use="{&#34;type&#34;:&#34;Point&#34;,&#34;coordinates&#34;:[42.708833,18.455667]}" id="NCID0EKBAK" xlink:type="simple">18°27.34'N, 42°42.53'E</named-content></named-content>, 1926 m, 2 Apr 2017, <abbrev xmlns:xlink="http://www.w3.org/1999/xlink" xlink:title="light traps" id="ABBRID0EPBAK" xlink:type="simple">LT</abbrev>, D. Baiocchi leg., 1♂.</p></tp:treatment-sec><tp:treatment-sec sec-type="distribution" id="SECID0ETBAK"><title>Distribution.</title><p>Africa: Egypt, Senegal, Sudan, Tunisia. Asia: Afghanistan, India, Iran, Iraq, Israel, Oman, Pakistan, Saudi Arabia, Syria, Yemen. Europe: Spain. A widespread polycentric Afro-syro-iranoeremic species.</p></tp:treatment-sec><tp:treatment-sec sec-type="biology" id="SECID0EYBAK"><title>Biology.</title><p>The larva possibly inhabits sandy soils, like congeners.</p></tp:treatment-sec><tp:treatment-sec sec-type="notes" id="SECID0E4BAK"><title>Notes.</title><p>It was previously recorded in central Saudi Arabia, in Riyadh Province (<xref ref-type="bibr" rid="B20">Hölzel 1982</xref>). The listed male specimen was collected from sandy areas with <italic><tp:taxon-name><tp:taxon-name-part taxon-name-part-type="genus" reg="Acacia">Acacia</tp:taxon-name-part></tp:taxon-name></italic> woodlands at an elevation of 192 m in southwestern Saudi Arabia.</p></tp:treatment-sec><ref-list><ref id="B20"><mixed-citation xmlns:xlink="http://www.w3.org/1999/xlink" xlink:type="simple"><person-group><name name-style="western"><surname>Hölzel</surname><given-names>H</given-names></name></person-group> (<year>1982</year>) <article-title>Insects of Saudi Arabia. <tp:taxon-name><tp:taxon-name-part taxon-name-part-type="order">Neuroptera</tp:taxon-name-part></tp:taxon-name>: Fam. <tp:taxon-name><tp:taxon-name-part taxon-name-part-type="family">Myrmeleontidae</tp:taxon-name-part></tp:taxon-name>.</article-title><source>Fauna of Saudi Arabia</source><volume>4</volume>: <fpage>244</fpage>–<lpage>270</lpage>.</mixed-citation></ref></ref-list></tp:taxon-treatment>
