# Supplementary material for: New faunal data on lacewings (Insecta, Neuroptera) collected from Saudi Arabia
Source: Zookeys. 2020 May 28;936:111–48. doi: 10.3897/zookeys.936.49962 (PMC7272473; doi:10.3897/zookeys.936.49962)
Supplement: XML Treatment for Creoleon persicus [file zookeys.936.49962-treatment57.xml]

<!DOCTYPE tp:taxon-treatment
  PUBLIC "-//TaxonX//DTD Taxonomic Treatment Publishing DTD v0 20100105//EN" "tax-treatment-NSO.dtd">
<tp:taxon-treatment xmlns:tp="http://www.plazi.org/taxpub"><tp:treatment-meta><kwd-group><label>Taxon classification</label><kwd><named-content xmlns:xlink="http://www.w3.org/1999/xlink" content-type="kingdom">Animalia</named-content></kwd><kwd><named-content xmlns:xlink="http://www.w3.org/1999/xlink" content-type="order">Neuroptera</named-content></kwd><kwd><named-content xmlns:xlink="http://www.w3.org/1999/xlink" content-type="family">Myrmeleontidae</named-content></kwd></kwd-group><mixed-citation publication-type="journal"><person-group><name><surname>Letardi</surname><given-names>Agostino</given-names></name><name><surname>Abdel-Dayem</surname><given-names>Mahmoud S.</given-names></name><name><surname>Al Dhafer</surname><given-names>Hathal M.</given-names></name></person-group><article-title>New faunal data on lacewings (<tp:taxon-name><tp:taxon-name-part taxon-name-part-type="class">Insecta</tp:taxon-name-part></tp:taxon-name>, <tp:taxon-name><tp:taxon-name-part taxon-name-part-type="order">Neuroptera</tp:taxon-name-part></tp:taxon-name>) collected from Saudi Arabia</article-title><source>Zookeys</source><day>28</day><month>5</month><year>2020</year><volume>936</volume><fpage>111</fpage><lpage>148</lpage><pub-id pub-id-type="doi">10.3897/zookeys.936.49962</pub-id></mixed-citation></tp:treatment-meta><tp:nomenclature><tp:taxon-name><object-id xmlns:xlink="http://www.w3.org/1999/xlink" content-type="arpha" xlink:type="simple">2BD051EA-9914-5141-ACC0-1E623A773ECA</object-id>
              <tp:taxon-name-part taxon-name-part-type="genus" reg="Creoleon">Creoleon</tp:taxon-name-part>
              <tp:taxon-name-part taxon-name-part-type="species" reg="persicus">persicus</tp:taxon-name-part>
            </tp:taxon-name><tp:taxon-authority>Hölzel, 1972</tp:taxon-authority></tp:nomenclature><tp:treatment-sec sec-type="material" id="SECID0ERDAK"><title>Material examined.</title><p><bold>Al Bahah Province</bold>: Al Mekhwah, Shada Al Asfal, Al-Hamadah, <named-content xmlns:xlink="http://www.w3.org/1999/xlink" content-type="dwc:verbatimCoordinates" xlink:type="simple"><named-content content-type="geo-json" specific-use="{&#34;type&#34;:&#34;Point&#34;,&#34;coordinates&#34;:[41.317867,20.179167]}" id="NCID0E3DAK" xlink:type="simple">20°10.750'N, 41°19.072'E</named-content></named-content>, 554 m, 30 Mar 2017, <abbrev xmlns:xlink="http://www.w3.org/1999/xlink" xlink:title="light traps" id="ABBRID0EBEAK" xlink:type="simple">LT</abbrev>, M.S. Abdel-Dayem leg., 1♀. <bold>Asir Province</bold>: Khamis Mushait, Wadi Ibn Hashbal (14 km N Khamis Mushait), <named-content xmlns:xlink="http://www.w3.org/1999/xlink" content-type="dwc:verbatimCoordinates" xlink:type="simple"><named-content content-type="geo-json" specific-use="{&#34;type&#34;:&#34;Point&#34;,&#34;coordinates&#34;:[42.708833,18.455667]}" id="NCID0EKEAK" xlink:type="simple">18°27.34'N, 42°42.53'E</named-content></named-content>, 1926 m, 2 Apr 2017, <abbrev xmlns:xlink="http://www.w3.org/1999/xlink" xlink:title="light traps" id="ABBRID0EPEAK" xlink:type="simple">LT</abbrev>, D. Baiocchi leg., 1♀.</p></tp:treatment-sec><tp:treatment-sec sec-type="distribution" id="SECID0ETEAK"><title>Distribution.</title><p>Asia: Afghanistan, Iran, Israel, Saudi Arabia. A Syro-iranoeremic species.</p></tp:treatment-sec><tp:treatment-sec sec-type="biology" id="SECID0EYEAK"><title>Biology.</title><p>The larva possibly inhabits sandy soils, like congeners.</p></tp:treatment-sec><tp:treatment-sec sec-type="notes" id="SECID0E4EAK"><title>Notes.</title><p>It was documented in northern and southwestern Saudi Arabia, in Tabouk, Asir and Riyadh provinces (<xref ref-type="bibr" rid="B20">Hölzel 1982</xref>). The listed specimens were attracted to light traps in sandy areas with <italic><tp:taxon-name><tp:taxon-name-part taxon-name-part-type="genus" reg="Acacia">Acacia</tp:taxon-name-part></tp:taxon-name></italic> woodlands at elevations between 554‒1926 m in southwestern Saudi Arabia.</p></tp:treatment-sec><ref-list><ref id="B20"><mixed-citation xmlns:xlink="http://www.w3.org/1999/xlink" xlink:type="simple"><person-group><name name-style="western"><surname>Hölzel</surname><given-names>H</given-names></name></person-group> (<year>1982</year>) <article-title>Insects of Saudi Arabia. <tp:taxon-name><tp:taxon-name-part taxon-name-part-type="order">Neuroptera</tp:taxon-name-part></tp:taxon-name>: Fam. <tp:taxon-name><tp:taxon-name-part taxon-name-part-type="family">Myrmeleontidae</tp:taxon-name-part></tp:taxon-name>.</article-title><source>Fauna of Saudi Arabia</source><volume>4</volume>: <fpage>244</fpage>–<lpage>270</lpage>.</mixed-citation></ref></ref-list></tp:taxon-treatment>
