# Supplementary material for: New faunal data on lacewings (Insecta, Neuroptera) collected from Saudi Arabia
Source: Zookeys. 2020 May 28;936:111–48. doi: 10.3897/zookeys.936.49962 (PMC7272473; doi:10.3897/zookeys.936.49962)
Supplement: XML Treatment for Creoleon ultimus [file zookeys.936.49962-treatment58.xml]

<!DOCTYPE tp:taxon-treatment
  PUBLIC "-//TaxonX//DTD Taxonomic Treatment Publishing DTD v0 20100105//EN" "tax-treatment-NSO.dtd">
<tp:taxon-treatment xmlns:tp="http://www.plazi.org/taxpub"><tp:treatment-meta><kwd-group><label>Taxon classification</label><kwd><named-content xmlns:xlink="http://www.w3.org/1999/xlink" content-type="kingdom">Animalia</named-content></kwd><kwd><named-content xmlns:xlink="http://www.w3.org/1999/xlink" content-type="order">Neuroptera</named-content></kwd><kwd><named-content xmlns:xlink="http://www.w3.org/1999/xlink" content-type="family">Myrmeleontidae</named-content></kwd></kwd-group><mixed-citation publication-type="journal"><person-group><name><surname>Letardi</surname><given-names>Agostino</given-names></name><name><surname>Abdel-Dayem</surname><given-names>Mahmoud S.</given-names></name><name><surname>Al Dhafer</surname><given-names>Hathal M.</given-names></name></person-group><article-title>New faunal data on lacewings (<tp:taxon-name><tp:taxon-name-part taxon-name-part-type="class">Insecta</tp:taxon-name-part></tp:taxon-name>, <tp:taxon-name><tp:taxon-name-part taxon-name-part-type="order">Neuroptera</tp:taxon-name-part></tp:taxon-name>) collected from Saudi Arabia</article-title><source>Zookeys</source><day>28</day><month>5</month><year>2020</year><volume>936</volume><fpage>111</fpage><lpage>148</lpage><pub-id pub-id-type="doi">10.3897/zookeys.936.49962</pub-id></mixed-citation></tp:treatment-meta><tp:nomenclature><tp:taxon-name><object-id xmlns:xlink="http://www.w3.org/1999/xlink" content-type="arpha" xlink:type="simple">60F0B9B3-F436-5C1F-9A4E-76E67B07EFC4</object-id>
              <tp:taxon-name-part taxon-name-part-type="genus" reg="Creoleon">Creoleon</tp:taxon-name-part>
              <tp:taxon-name-part taxon-name-part-type="species" reg="ultimus">ultimus</tp:taxon-name-part>
            </tp:taxon-name><tp:taxon-authority>Hölzel, 1983</tp:taxon-authority></tp:nomenclature><tp:treatment-sec sec-type="material" id="SECID0ERGAK"><title>Material examined.</title><p><bold>Al Bahah Province</bold>: Al Mekhwah, Shada Al-A’Ala Nature Reserve, <named-content xmlns:xlink="http://www.w3.org/1999/xlink" content-type="dwc:verbatimCoordinates" xlink:type="simple"><named-content content-type="geo-json" specific-use="{&#34;type&#34;:&#34;Point&#34;,&#34;coordinates&#34;:[41.301667,19.847500]}" id="NCID0E3GAK" xlink:type="simple">19°50'51"N, 41°18'06"E</named-content></named-content>, 1358 m, 9 Apr 2019, <abbrev xmlns:xlink="http://www.w3.org/1999/xlink" xlink:title="light traps" id="ABBRID0EBHAK" xlink:type="simple">LT</abbrev>, D. Baiocchi et al. leg., 1♀ and 1♂. <bold>Asir Province</bold>: Khamis Mushait, Wadi Ibn Hashbal (14 km N Khamis Mushait), <named-content xmlns:xlink="http://www.w3.org/1999/xlink" content-type="dwc:verbatimCoordinates" xlink:type="simple"><named-content content-type="geo-json" specific-use="{&#34;type&#34;:&#34;Point&#34;,&#34;coordinates&#34;:[42.714600,18.459300]}" id="NCID0EKHAK" xlink:type="simple">18°27.558'N, 42°42.876'E</named-content></named-content>, 1926 m, 2 Apr 2017, <abbrev xmlns:xlink="http://www.w3.org/1999/xlink" xlink:title="light traps" id="ABBRID0EPHAK" xlink:type="simple">LT</abbrev>, M.S. Abdel-Dayem leg., 1♂.</p></tp:treatment-sec><tp:treatment-sec sec-type="distribution" id="SECID0ETHAK"><title>Distribution.</title><p>Asia: An endemic species to Saudi Arabia.</p></tp:treatment-sec><tp:treatment-sec sec-type="biology" id="SECID0EYHAK"><title>Biology.</title><p>The larva possibly inhabits sandy soils, like congeners.</p></tp:treatment-sec><tp:treatment-sec sec-type="notes" id="SECID0E4HAK"><title>Notes.</title><p>This study presents the first report of this species after the original description, based on one male and one female collected in Al Bahah Province in southwestern Saudi Arabia (Hölzel 1983). The listed male specimens were collected in sandy and rocky areas with <italic><tp:taxon-name><tp:taxon-name-part taxon-name-part-type="genus" reg="Acacia">Acacia</tp:taxon-name-part></tp:taxon-name></italic> woodlands at elevations of 1358‒1926 m in the highlands of southwestern Saudi Arabia.</p></tp:treatment-sec></tp:taxon-treatment>
