# Supplementary material for: New faunal data on lacewings (Insecta, Neuroptera) collected from Saudi Arabia
Source: Zookeys. 2020 May 28;936:111–48. doi: 10.3897/zookeys.936.49962 (PMC7272473; doi:10.3897/zookeys.936.49962)
Supplement: XML Treatment for Ascalaphus festivus [file zookeys.936.49962-treatment59.xml]

<!DOCTYPE tp:taxon-treatment
  PUBLIC "-//TaxonX//DTD Taxonomic Treatment Publishing DTD v0 20100105//EN" "tax-treatment-NSO.dtd">
<tp:taxon-treatment xmlns:tp="http://www.plazi.org/taxpub"><tp:treatment-meta><kwd-group><label>Taxon classification</label><kwd><named-content xmlns:xlink="http://www.w3.org/1999/xlink" content-type="kingdom">Animalia</named-content></kwd><kwd><named-content xmlns:xlink="http://www.w3.org/1999/xlink" content-type="order">Neuroptera</named-content></kwd><kwd><named-content xmlns:xlink="http://www.w3.org/1999/xlink" content-type="family">Ascalaphidae</named-content></kwd></kwd-group><mixed-citation publication-type="journal"><person-group><name><surname>Letardi</surname><given-names>Agostino</given-names></name><name><surname>Abdel-Dayem</surname><given-names>Mahmoud S.</given-names></name><name><surname>Al Dhafer</surname><given-names>Hathal M.</given-names></name></person-group><article-title>New faunal data on lacewings (<tp:taxon-name><tp:taxon-name-part taxon-name-part-type="class">Insecta</tp:taxon-name-part></tp:taxon-name>, <tp:taxon-name><tp:taxon-name-part taxon-name-part-type="order">Neuroptera</tp:taxon-name-part></tp:taxon-name>) collected from Saudi Arabia</article-title><source>Zookeys</source><day>28</day><month>5</month><year>2020</year><volume>936</volume><fpage>111</fpage><lpage>148</lpage><pub-id pub-id-type="doi">10.3897/zookeys.936.49962</pub-id></mixed-citation></tp:treatment-meta><tp:nomenclature><tp:taxon-name><object-id xmlns:xlink="http://www.w3.org/1999/xlink" content-type="arpha" xlink:type="simple">1A54A3CE-10E2-537B-9BAE-D4D06E141B06</object-id>
              <tp:taxon-name-part taxon-name-part-type="genus" reg="Ascalaphus">Ascalaphus</tp:taxon-name-part>
              <tp:taxon-name-part taxon-name-part-type="species" reg="festivus">festivus</tp:taxon-name-part>
            </tp:taxon-name><tp:taxon-authority>(Rambur, 1842)</tp:taxon-authority></tp:nomenclature><tp:treatment-sec sec-type="material" id="SECID0EXJAK"><title>Material examined.</title><p><bold>Al Bahah Province</bold>: Al Mandaq, Wadi Turubah, <named-content xmlns:xlink="http://www.w3.org/1999/xlink" content-type="dwc:verbatimCoordinates" xlink:type="simple"><named-content content-type="geo-json" specific-use="{&#34;type&#34;:&#34;Point&#34;,&#34;coordinates&#34;:[41.253900,20.239483]}" id="NCID0ECKAK" xlink:type="simple">20°14.369'N, 41°15.234'E</named-content></named-content>, 1757 m, 3 Jun 2012, H. Al Dhafer et al. leg., 3♀. <bold>Asir Province</bold>: Al Magardah, Wadi Al Talalie, <named-content xmlns:xlink="http://www.w3.org/1999/xlink" content-type="dwc:verbatimCoordinates" xlink:type="simple"><named-content content-type="geo-json" specific-use="{&#34;type&#34;:&#34;Point&#34;,&#34;coordinates&#34;:[41.731833,18.997333]}" id="NCID0EMKAK" xlink:type="simple">18°59.840'N, 41°43.910'E</named-content></named-content>, 242 m, 1 Jun 2012, B. Kondratiff and H. Al Dahfer leg., <abbrev xmlns:xlink="http://www.w3.org/1999/xlink" xlink:title="sweep nets" id="ABBRID0ERKAK" xlink:type="simple">SW</abbrev>, 1♀. Rijal Almaa, Wadi Kasan (3 km N Al Hubail), <named-content xmlns:xlink="http://www.w3.org/1999/xlink" content-type="dwc:verbatimCoordinates" xlink:type="simple"><named-content content-type="geo-json" specific-use="{&#34;type&#34;:&#34;Point&#34;,&#34;coordinates&#34;:[42.232317,18.116350]}" id="NCID0EYKAK" xlink:type="simple">18°06.981'N, 42°13.939'E</named-content></named-content>, 451 m, 3 Apr 2017, <abbrev xmlns:xlink="http://www.w3.org/1999/xlink" xlink:title="light traps" id="ABBRID0E4KAK" xlink:type="simple">LT</abbrev>, M.S. Abdel-Dayem and I. Rasool leg., 1♂; <italic>ibidem</italic>, <named-content xmlns:xlink="http://www.w3.org/1999/xlink" content-type="dwc:verbatimCoordinates" xlink:type="simple"><named-content content-type="geo-json" specific-use="{&#34;type&#34;:&#34;Point&#34;,&#34;coordinates&#34;:[42.231944,18.115833]}" id="NCID0EGLAK" xlink:type="simple">18°06'57"N, 42°13'55"E</named-content></named-content>, 462 m, 12 Apr 2019, <abbrev xmlns:xlink="http://www.w3.org/1999/xlink" xlink:title="light traps" id="ABBRID0ELLAK" xlink:type="simple">LT</abbrev>, D. Baiocchi et al. leg., 1♀ (<abbrev xmlns:xlink="http://www.w3.org/1999/xlink" xlink:title="Agostino Letardi collection" id="ABBRID0EPLAK" xlink:type="simple">AL</abbrev>); <italic>ibidem</italic>, <named-content xmlns:xlink="http://www.w3.org/1999/xlink" content-type="dwc:verbatimCoordinates" xlink:type="simple"><named-content content-type="geo-json" specific-use="{&#34;type&#34;:&#34;Point&#34;,&#34;coordinates&#34;:[42.225833,18.118667]}" id="NCID0EYLAK" xlink:type="simple">18°07.12'N, 42°13.55'E</named-content></named-content>, 489 m, 5 Apr 2017, <abbrev xmlns:xlink="http://www.w3.org/1999/xlink" xlink:title="light traps" id="ABBRID0E4LAK" xlink:type="simple">LT</abbrev>, D. Baiocchi leg., 3♂. <bold>Jizan Province</bold>: Al Darb, Wadi Reem, <named-content xmlns:xlink="http://www.w3.org/1999/xlink" content-type="dwc:verbatimCoordinates" xlink:type="simple"><named-content content-type="geo-json" specific-use="{&#34;type&#34;:&#34;Point&#34;,&#34;coordinates&#34;:[42.277733,17.875850]}" id="NCID0EGMAK" xlink:type="simple">17°52.551'N, 42°16.664'E</named-content></named-content>, 136 m, 5 Apr 2017, <abbrev xmlns:xlink="http://www.w3.org/1999/xlink" xlink:title="light traps" id="ABBRID0ELMAK" xlink:type="simple">LT</abbrev>, M.S. Abdel-Dayem leg., 1♀.</p></tp:treatment-sec><tp:treatment-sec sec-type="distribution" id="SECID0EPMAK"><title>Distribution.</title><p>Africa: widespread, including Cabo Verde and Madagascar. Asia: Israel, Oman, Saudi Arabia, United Arab Emirates, Yemen. Europe: Italy. An Afrotropical species.</p></tp:treatment-sec><tp:treatment-sec sec-type="biology" id="SECID0EUMAK"><title>Biology.</title><p>It is commonly collected with light traps in open savannah areas that are sometimes cultivated or grazed by cattle (<xref ref-type="bibr" rid="B46">Tjeder 1980</xref>).</p></tp:treatment-sec><tp:treatment-sec sec-type="notes" id="SECID0E5MAK"><title>Notes.</title><p>This species was previously reported in Eastern Province, Jizan, and Riyadh provinces (Hölzel 1983). The specimens were collected in sandy areas with <italic><tp:taxon-name><tp:taxon-name-part taxon-name-part-type="genus" reg="Acacia">Acacia</tp:taxon-name-part></tp:taxon-name></italic> woodlands at elevations of 136‒1757 m in southwestern Saudi Arabia.</p></tp:treatment-sec><ref-list><ref id="B46"><mixed-citation xmlns:xlink="http://www.w3.org/1999/xlink" xlink:type="simple"><person-group><name name-style="western"><surname>Tjeder</surname><given-names>B</given-names></name></person-group> (<year>1980</year>) <article-title><tp:taxon-name><tp:taxon-name-part taxon-name-part-type="family">Ascalaphidae</tp:taxon-name-part></tp:taxon-name> (<tp:taxon-name><tp:taxon-name-part taxon-name-part-type="order">Neuroptera</tp:taxon-name-part></tp:taxon-name>) from Senegal and the Gambia.</article-title><source>Entomologica Scandinavica</source><volume>11</volume>: <fpage>401</fpage>–<lpage>412</lpage>. <ext-link xlink:type="simple" ext-link-type="doi" xlink:href="10.1163/187631280794710006">https://doi.org/10.1163/187631280794710006</ext-link></mixed-citation></ref></ref-list></tp:taxon-treatment>
