# Supplementary material for: New faunal data on lacewings (Insecta, Neuroptera) collected from Saudi Arabia
Source: Zookeys. 2020 May 28;936:111–48. doi: 10.3897/zookeys.936.49962 (PMC7272473; doi:10.3897/zookeys.936.49962)
Supplement: XML Treatment for Bubopsis hamata [file zookeys.936.49962-treatment62.xml]

<!DOCTYPE tp:taxon-treatment
  PUBLIC "-//TaxonX//DTD Taxonomic Treatment Publishing DTD v0 20100105//EN" "tax-treatment-NSO.dtd">
<tp:taxon-treatment xmlns:tp="http://www.plazi.org/taxpub"><tp:treatment-meta><kwd-group><label>Taxon classification</label><kwd><named-content xmlns:xlink="http://www.w3.org/1999/xlink" content-type="kingdom">Animalia</named-content></kwd><kwd><named-content xmlns:xlink="http://www.w3.org/1999/xlink" content-type="order">Neuroptera</named-content></kwd><kwd><named-content xmlns:xlink="http://www.w3.org/1999/xlink" content-type="family">Ascalaphidae</named-content></kwd></kwd-group><mixed-citation publication-type="journal"><person-group><name><surname>Letardi</surname><given-names>Agostino</given-names></name><name><surname>Abdel-Dayem</surname><given-names>Mahmoud S.</given-names></name><name><surname>Al Dhafer</surname><given-names>Hathal M.</given-names></name></person-group><article-title>New faunal data on lacewings (<tp:taxon-name><tp:taxon-name-part taxon-name-part-type="class">Insecta</tp:taxon-name-part></tp:taxon-name>, <tp:taxon-name><tp:taxon-name-part taxon-name-part-type="order">Neuroptera</tp:taxon-name-part></tp:taxon-name>) collected from Saudi Arabia</article-title><source>Zookeys</source><day>28</day><month>5</month><year>2020</year><volume>936</volume><fpage>111</fpage><lpage>148</lpage><pub-id pub-id-type="doi">10.3897/zookeys.936.49962</pub-id></mixed-citation></tp:treatment-meta><tp:nomenclature><tp:taxon-name><object-id xmlns:xlink="http://www.w3.org/1999/xlink" content-type="arpha" xlink:type="simple">81400D88-00A2-56D6-AE8D-0072A0ADABDE</object-id>
              <tp:taxon-name-part taxon-name-part-type="genus" reg="Bubopsis">Bubopsis</tp:taxon-name-part>
              <tp:taxon-name-part taxon-name-part-type="species" reg="hamata">hamata</tp:taxon-name-part>
            </tp:taxon-name><tp:taxon-authority>(Klug in Ehrenberg, 1834)</tp:taxon-authority></tp:nomenclature><tp:treatment-sec sec-type="material" id="SECID0EHUAK"><title>Material examined.</title><p><bold>Al Bahah Province</bold>: Al Mekhwah, Shada Al-A’Ala Nature Reserve, <named-content xmlns:xlink="http://www.w3.org/1999/xlink" content-type="dwc:verbatimCoordinates" xlink:type="simple"><named-content content-type="geo-json" specific-use="{&#34;type&#34;:&#34;Point&#34;,&#34;coordinates&#34;:[41.301000,19.841833]}" id="NCID0ESUAK" xlink:type="simple">19°50.51'N, 41°18.06'E</named-content></named-content>, 1358 m, 14 Apr 2016, <abbrev xmlns:xlink="http://www.w3.org/1999/xlink" xlink:title="light traps" id="ABBRID0EXUAK" xlink:type="simple">LT</abbrev>, D. Baiocchi leg., 1♀. <bold>Riyadh Province</bold>: Hotat Bani Tamim, Ibex Reserve Protected Area (W Hotat Bani Tamim), <named-content xmlns:xlink="http://www.w3.org/1999/xlink" content-type="dwc:verbatimCoordinates" xlink:type="simple"><named-content content-type="geo-json" specific-use="{&#34;type&#34;:&#34;Point&#34;,&#34;coordinates&#34;:[46.356000,23.351167]}" id="NCID0EAVAK" xlink:type="simple">23°21.07'N, 46°21.36'E</named-content></named-content>, 709 m, 11 Apr 2017, <abbrev xmlns:xlink="http://www.w3.org/1999/xlink" xlink:title="light traps" id="ABBRID0EFVAK" xlink:type="simple">LT</abbrev>, D. Baiocchi leg., 2♂ (<abbrev xmlns:xlink="http://www.w3.org/1999/xlink" xlink:title="Agostino Letardi collection" id="ABBRID0EJVAK" xlink:type="simple">AL</abbrev>). Riyadh, Wadi Hanifa, <named-content xmlns:xlink="http://www.w3.org/1999/xlink" content-type="dwc:verbatimCoordinates" xlink:type="simple"><named-content content-type="geo-json" specific-use="{&#34;type&#34;:&#34;Point&#34;,&#34;coordinates&#34;:[46.181717,24.907033]}" id="NCID0EQVAK" xlink:type="simple">24°54.422'N, 46°10.903'E</named-content></named-content>, 809 m, <abbrev xmlns:xlink="http://www.w3.org/1999/xlink" xlink:title="light traps" id="ABBRID0EVVAK" xlink:type="simple">LT</abbrev>, 22 Apr 2017, M. Abdel-Dayem et al. leg., 1♀ and 2♂.</p></tp:treatment-sec><tp:treatment-sec sec-type="distribution" id="SECID0EZVAK"><title>Distribution.</title><p>Africa: Egypt. Asia: Azerbaijan, Georgia, Iran, Iraq, Israel, Jordan, Kyrgyzstan, Lebanon, Saudi Arabia, Syria, Turkey, Turkmenistan, United Arab Emirates. Europe: Greece. An Asianeremic species.</p></tp:treatment-sec><tp:treatment-sec sec-type="biology" id="SECID0E5VAK"><title>Biology.</title><p>It is frequently collected by light traps; adults tend to inhabit steppe-like habitats, and rocky grasslands with long stalks (<xref ref-type="bibr" rid="B14">Dobosz and Ábrahám 2007</xref>).</p></tp:treatment-sec><tp:treatment-sec sec-type="notes" id="SECID0EIWAK"><title>Notes.</title><p>The species was previously reported in Asir, Madinah, and Riyadh provinces (Hölzel 1983). The listed specimens were collected with light traps in mountainous areas and sandy areas with <italic><tp:taxon-name><tp:taxon-name-part taxon-name-part-type="genus" reg="Acacia">Acacia</tp:taxon-name-part></tp:taxon-name></italic> woodlands at elevations of 709‒1358 m in southwestern and central Saudi Arabia, respectively.</p></tp:treatment-sec><ref-list><ref id="B14"><mixed-citation xmlns:xlink="http://www.w3.org/1999/xlink" xlink:type="simple"><person-group><name name-style="western"><surname>Dobosz</surname><given-names>R</given-names></name><name name-style="western"><surname>Ábrahám</surname><given-names>L</given-names></name></person-group> (<year>2007</year>) New data to the Turkish ascalaphid fauna (<tp:taxon-name><tp:taxon-name-part taxon-name-part-type="order">Neuroptera</tp:taxon-name-part></tp:taxon-name>: <tp:taxon-name><tp:taxon-name-part taxon-name-part-type="family">Ascalaphidae</tp:taxon-name-part></tp:taxon-name>). Annals of the Upper Silesian Museum in Bytom, Entomology 14–15: 13–27. <ext-link xlink:type="simple" ext-link-type="uri" xlink:href="https://lacewing.tamu.edu/neuropterida/neur_bibliography/edoc12/dobosz2007ref12040-6784.pdf">https://lacewing.tamu.edu/neuropterida/neur_bibliography/edoc12/dobosz2007ref12040-6784.pdf</ext-link> [2019-9-15]</mixed-citation></ref></ref-list></tp:taxon-treatment>
